# Supplementary material for: A multivariable Mendelian randomization to appraise the pleiotropy between intelligence, education, and bipolar disorder in relation to schizophrenia
Source: Sci Rep. 2020 Apr 7;10:6018. doi: 10.1038/s41598-020-63104-6 (PMC7138794; doi:10.1038/s41598-020-63104-6)
Supplement: Supplementary file 1 — Supplementary information. [file 41598_2020_63104_MOESM1_ESM.xlsx]

## Sheet: S1.Outline
S1	Outline
S2	Glossary
S3	Characteristics of the Lee EduYears proxies for the MR of EduYears on SZ
S4	MR results of Lee EduYears on SZ
S5	SIMEX results for Lee EduYears on SZ
S6	Characteristics of Okbay EduYears proxies for the MR of Okbay EduYears on SZ
S7	MR results for EduYears on SZ
S8	SIMEX results Okbay et al EduYears on SZ
S9	Characteristics of the Hill IQ proxies for the MR of Hill IQ on SZ
S10	MR results for Hill IQ on SZ
S11	SIMEX results for the MR of Hill IQ on SZ
S12	Characteristics of IQ proxies for MR of IQ on SZ
S13	MR Results for IQ on SZ
S14	SIMEX results for IQ on SZ
S15	Characteristics of EduAge proxies for MR of EduAge on SZ
S16	MR results for EduAge on SZ
S17	SIMEX for EduAge on SZ
S18	Multivariate MR results for the fluid intelligence score IQ and Okbay EduYears on SZ
S19	Multivariate MR results for the intelligence and EduAge on SZ
S20	Characteristics of Hill IQ proxies for the MR of Hill IQ on Lee EduYears
S21	MR results of Hill IQ on Lee EduYears
S22	SIMEX results Hill IQ on Lee EduYears
S23	Characteristics of Lee EduYears proxies for the MR of Lee EduYears on IQ
S24	MR results for Lee EduYears on IQ
S25	SIMEX results for Lee EduYears on IQ
S26	Characteristics of Okbay EduYears proxies for MR of Okbay EduYears on IQ
S27	MR results for Okbay EduYears on IQ
S28	SIMEX of Okbay EduYears on IQ
S29	Characteristics of bipolar disorder proxies for MR of bipolar disorder on SZ
S30	MR results for bipolar disorder on SZ
S31	SIMEX results for bipolar disorder on SZ
S32	Multivariate MR results for bipolar disorder and EduYears on SZ

## Sheet: S2.Overview_Glossary
Overview of Mendelian randomization (MR) tests and glossary of abbreviations
Type	MR model (source GWAS)		SNPs	Raw P-values	FDR-corrected P-values	Order of tests in master R code file (available at: https://github.com/charleendadams/Univariable_mulitvariable_MR_IQ_EDU_SZ/blob/master/univariable_multivariable_MR.R)
Univariable	Intelligence (Hill) on SZ		150	0.0043	0.00788333	4
Univariable	Intelligence (UK Biobank) on SZ		17	<0.0001	0.00011	1
Multivariable	Intelligence (UK Biobank), adjusting for EduYears (Okbay)		13	0.0177	0.0216333	9
Univariable	EduYears (Lee) on SZ		238	0.219	0.219	3
Univariable	EduYears (Okbay) on SZ		45	0.0851	0.09361	12
Multivariable	EduYears (Okbay), adjusting for intelligence (UK Biobank)		36	0.0001	0.000275	8
Univariable	EduAge (UK Biobank) on SZ		9	0.0075	0.0103125	2
Multivariable	Intelligence (UK Biobank) on SZ, adjusting for EduAge (UK Biobank)		17	0.0057	0.00895714	6
Multivariable	EduAge (UK Biobank) on SZ, adjusting for intelligence (UK Biobank)		9	0.0022	0.00484	5
Bidirection 1	Intelligence (Hill) on EduYears (Lee)		35	<0.0001	<0.0001	13
Bidirection 2	EduYears (Lee) on intelligence (UK Biobank)		299	<0.0001	<0.0001	14
Multivariable	EduYears (Okbay) on SZ, adjusting for bipolar disorder		51	0.206715	0.219	11
Multivariable	Bipolar on SZ, adjusting for Eduyears (Okbay)		3	0.0325864	0.0414736	10
Univariable	Bipolar disorder on SZ		4	<0.0001	0.000105	7
Glossary of abbreviations used as headers in the tabs
EduYears=schooling-years (inclusive of college)
EduAge=school-finishing-age (excludes those with college degrees)
OR=odds ratio
CI=confidence interval
b=beta coefficient
pval=P-value
se=standard error
Q=Cochrane's Q-statistic
Fstat=F-statistic
or_lci95=lower 95% CI for odds ratio
or_uci95=upper 95% CI for odds ratio
lo_ci=lower 95% CI
up_ci=upper 95% CI
eaf=effect allele frequency

## Sheet: S3.Lee_EduYears_proxies_SZ
Characteristics of the Lee EduYears proxies for the MR of EduYears on SZ
SNP	effect_allele.exposure	other_allele.exposure	effect_allele.outcome	other_allele.outcome	beta.exposure	beta.outcome	eaf.exposure	eaf.outcome	remove	palindromic	ambiguous	id.outcome	se.outcome	samplesize.outcome	ncase.outcome	ncontrol.outcome	pval.outcome	units.outcome	outcome	consortium.outcome	year.outcome	pmid.outcome	category.outcome	subcategory.outcome	originalname.outcome	outcome.deprecated	mr_keep.outcome	data_source.outcome	proxy.outcome	target_snp.outcome	proxy_snp.outcome	target_a1.outcome	target_a2.outcome	proxy_a1.outcome	proxy_a2.outcome	se.exposure	pval.exposure	samplesize.exposure	exposure	mr_keep.exposure	pval_origin.exposure	id.exposure	data_source.exposure	action	mr_keep
rs10006235	T	C	T	C	-0.0093	0.00239712	0.2689	NA	FALSE	FALSE	FALSE	22	0.0119	82315	35476	46839	0.843	log odds	Schizophrenia || id:22	PGC	2014	25056061	Disease	Psychiatric / neurological	Schizophrenia	Schizophrenia || PGC || 2014	TRUE	mrbase	NA	NA	NA	NA	NA	NA	NA	0.0016	4.48e-09	NA	Edu_Years	TRUE	reported	EYF1A1	textfile	2	TRUE
rs10021733	T	C	T	C	-0.0164	0.0155977	0.1475	NA	FALSE	FALSE	FALSE	22	0.0153	82315	35476	46839	0.3077	log odds	Schizophrenia || id:22	PGC	2014	25056061	Disease	Psychiatric / neurological	Schizophrenia	Schizophrenia || PGC || 2014	TRUE	mrbase	NA	NA	NA	NA	NA	NA	NA	0.0027	9.45e-10	NA	Edu_Years	TRUE	reported	EYF1A1	textfile	2	TRUE
rs10060023	T	C	T	C	0.011	0.000299955	0.3276	NA	FALSE	FALSE	FALSE	22	0.0114	82315	35476	46839	0.9816	log odds	Schizophrenia || id:22	PGC	2014	25056061	Disease	Psychiatric / neurological	Schizophrenia	Schizophrenia || PGC || 2014	TRUE	mrbase	NA	NA	NA	NA	NA	NA	NA	0.0015	1.88e-13	NA	Edu_Years	TRUE	reported	EYF1A1	textfile	2	TRUE
rs10080647	A	C	A	C	0.0124	-0.0226035	0.1405	NA	FALSE	FALSE	FALSE	22	0.0153	82315	35476	46839	0.1385	log odds	Schizophrenia || id:22	PGC	2014	25056061	Disease	Psychiatric / neurological	Schizophrenia	Schizophrenia || PGC || 2014	TRUE	mrbase	NA	NA	NA	NA	NA	NA	NA	0.002	7.05e-10	NA	Edu_Years	TRUE	reported	EYF1A1	textfile	2	TRUE
rs1008078	T	C	T	C	-0.0182	0.0167981	0.4019	NA	FALSE	FALSE	FALSE	22	0.0108	82315	35476	46839	0.1203	log odds	Schizophrenia || id:22	PGC	2014	25056061	Disease	Psychiatric / neurological	Schizophrenia	Schizophrenia || PGC || 2014	TRUE	mrbase	NA	NA	NA	NA	NA	NA	NA	0.0014	4.5e-37	NA	Edu_Years	TRUE	reported	EYF1A1	textfile	2	TRUE
rs10215082	A	G	A	G	-0.0149	0.0150955	0.4661	NA	FALSE	FALSE	FALSE	22	0.011	82315	35476	46839	0.1692	log odds	Schizophrenia || id:22	PGC	2014	25056061	Disease	Psychiatric / neurological	Schizophrenia	Schizophrenia || PGC || 2014	TRUE	mrbase	NA	NA	NA	NA	NA	NA	NA	0.0014	7.03e-26	NA	Edu_Years	TRUE	reported	EYF1A1	textfile	2	TRUE
rs10798888	T	G	T	G	-0.014	-0.0151035	0.1725	NA	FALSE	FALSE	FALSE	22	0.0138	82315	35476	46839	0.2753	log odds	Schizophrenia || id:22	PGC	2014	25056061	Disease	Psychiatric / neurological	Schizophrenia	Schizophrenia || PGC || 2014	TRUE	mrbase	NA	NA	NA	NA	NA	NA	NA	0.0019	5.15e-14	NA	Edu_Years	TRUE	reported	EYF1A1	textfile	2	TRUE
rs10799615	A	G	A	G	-0.0089	0.00159872	0.2525	NA	FALSE	FALSE	FALSE	22	0.012	82315	35476	46839	0.8945	log odds	Schizophrenia || id:22	PGC	2014	25056061	Disease	Psychiatric / neurological	Schizophrenia	Schizophrenia || PGC || 2014	TRUE	mrbase	NA	NA	NA	NA	NA	NA	NA	0.0016	4.11e-08	NA	Edu_Years	TRUE	reported	EYF1A1	textfile	2	TRUE
rs10844179	A	G	A	G	0.0104	0.00809713	0.2257	NA	FALSE	FALSE	FALSE	22	0.0123	82315	35476	46839	0.512	log odds	Schizophrenia || id:22	PGC	2014	25056061	Disease	Psychiatric / neurological	Schizophrenia	Schizophrenia || PGC || 2014	TRUE	mrbase	NA	NA	NA	NA	NA	NA	NA	0.0017	5.03e-10	NA	Edu_Years	TRUE	reported	EYF1A1	textfile	2	TRUE
rs10940921	T	G	T	G	0.0111	-0.00060018	0.4194	NA	FALSE	FALSE	FALSE	22	0.0107	82315	35476	46839	0.9536	log odds	Schizophrenia || id:22	PGC	2014	25056061	Disease	Psychiatric / neurological	Schizophrenia	Schizophrenia || PGC || 2014	TRUE	mrbase	NA	NA	NA	NA	NA	NA	NA	0.0014	1.31e-14	NA	Edu_Years	TRUE	reported	EYF1A1	textfile	2	TRUE
rs11003463	T	G	T	G	0.0091	-0.00429923	0.6114	NA	FALSE	FALSE	FALSE	22	0.0117	82315	35476	46839	0.711	log odds	Schizophrenia || id:22	PGC	2014	25056061	Disease	Psychiatric / neurological	Schizophrenia	Schizophrenia || PGC || 2014	TRUE	mrbase	NA	NA	NA	NA	NA	NA	NA	0.0015	5.58e-10	NA	Edu_Years	TRUE	reported	EYF1A1	textfile	2	TRUE
rs11023764	A	G	A	G	0.0091	0.0120965	0.6418	NA	FALSE	FALSE	FALSE	22	0.0116	82315	35476	46839	0.2964	log odds	Schizophrenia || id:22	PGC	2014	25056061	Disease	Psychiatric / neurological	Schizophrenia	Schizophrenia || PGC || 2014	TRUE	mrbase	NA	NA	NA	NA	NA	NA	NA	0.0015	5.32e-10	NA	Edu_Years	TRUE	reported	EYF1A1	textfile	2	TRUE
rs11081529	T	C	T	C	0.0126	-0.0103029	0.7112	NA	FALSE	FALSE	FALSE	22	0.0117	82315	35476	46839	0.3809	log odds	Schizophrenia || id:22	PGC	2014	25056061	Disease	Psychiatric / neurological	Schizophrenia	Schizophrenia || PGC || 2014	TRUE	mrbase	NA	NA	NA	NA	NA	NA	NA	0.0015	5.22e-16	NA	Edu_Years	TRUE	reported	EYF1A1	textfile	2	TRUE
rs11082011	T	C	T	C	0.0194	-0.0153979	0.6716	NA	FALSE	FALSE	FALSE	22	0.0112	82315	35476	46839	0.1702	log odds	Schizophrenia || id:22	PGC	2014	25056061	Disease	Psychiatric / neurological	Schizophrenia	Schizophrenia || PGC || 2014	TRUE	mrbase	NA	NA	NA	NA	NA	NA	NA	0.0015	2.06e-38	NA	Edu_Years	TRUE	reported	EYF1A1	textfile	2	TRUE
rs11130380	T	G	T	G	0.009	-0.00130085	0.6135	NA	FALSE	FALSE	FALSE	22	0.0111	82315	35476	46839	0.9046	log odds	Schizophrenia || id:22	PGC	2014	25056061	Disease	Psychiatric / neurological	Schizophrenia	Schizophrenia || PGC || 2014	TRUE	mrbase	NA	NA	NA	NA	NA	NA	NA	0.0014	4.17e-10	NA	Edu_Years	TRUE	reported	EYF1A1	textfile	2	TRUE
rs111852224	T	C	T	C	0.0156	0.0195967	0.1227	NA	FALSE	FALSE	FALSE	22	0.0177	82315	35476	46839	0.2683	log odds	Schizophrenia || id:22	PGC	2014	25056061	Disease	Psychiatric / neurological	Schizophrenia	Schizophrenia || PGC || 2014	TRUE	mrbase	NA	NA	NA	NA	NA	NA	NA	0.0022	4.85e-13	NA	Edu_Years	TRUE	reported	EYF1A1	textfile	2	TRUE
rs11211123	A	G	A	G	0.0104	-0.00719583	0.2228	NA	FALSE	FALSE	FALSE	22	0.0126	82315	35476	46839	0.5711	log odds	Schizophrenia || id:22	PGC	2014	25056061	Disease	Psychiatric / neurological	Schizophrenia	Schizophrenia || PGC || 2014	TRUE	mrbase	NA	NA	NA	NA	NA	NA	NA	0.0017	7.62e-10	NA	Edu_Years	TRUE	reported	EYF1A1	textfile	2	TRUE
rs11213482	A	G	A	G	-0.0106	-0.0203048	0.836	NA	FALSE	FALSE	FALSE	22	0.0158	82315	35476	46839	0.1984	log odds	Schizophrenia || id:22	PGC	2014	25056061	Disease	Psychiatric / neurological	Schizophrenia	Schizophrenia || PGC || 2014	TRUE	mrbase	NA	NA	NA	NA	NA	NA	NA	0.0019	2.68e-08	NA	Edu_Years	TRUE	reported	EYF1A1	textfile	2	TRUE
rs112603734	A	C	A	C	-0.0131	-0.0130042	0.7699	NA	FALSE	FALSE	FALSE	22	0.0128	82315	35476	46839	0.3082	log odds	Schizophrenia || id:22	PGC	2014	25056061	Disease	Psychiatric / neurological	Schizophrenia	Schizophrenia || PGC || 2014	TRUE	mrbase	NA	NA	NA	NA	NA	NA	NA	0.0022	2.72e-09	NA	Edu_Years	TRUE	reported	EYF1A1	textfile	2	TRUE
rs1128956	T	G	T	G	-0.014	0.0102968	0.8251	NA	FALSE	FALSE	FALSE	22	0.0148	82315	35476	46839	0.4869	log odds	Schizophrenia || id:22	PGC	2014	25056061	Disease	Psychiatric / neurological	Schizophrenia	Schizophrenia || PGC || 2014	TRUE	mrbase	NA	NA	NA	NA	NA	NA	NA	0.0019	5.34e-14	NA	Edu_Years	TRUE	reported	EYF1A1	textfile	2	TRUE
rs113520408	A	G	A	G	0.0155	-0.0203966	0.2756	NA	FALSE	FALSE	FALSE	22	0.0122	82315	35476	46839	0.09631	log odds	Schizophrenia || id:22	PGC	2014	25056061	Disease	Psychiatric / neurological	Schizophrenia	Schizophrenia || PGC || 2014	TRUE	mrbase	NA	NA	NA	NA	NA	NA	NA	0.0016	1.03e-22	NA	Edu_Years	TRUE	reported	EYF1A1	textfile	2	TRUE
rs113615161	T	C	T	C	-0.0123	-0.0207028	0.133	NA	FALSE	FALSE	FALSE	22	0.0155	82315	35476	46839	0.1813	log odds	Schizophrenia || id:22	PGC	2014	25056061	Disease	Psychiatric / neurological	Schizophrenia	Schizophrenia || PGC || 2014	TRUE	mrbase	NA	NA	NA	NA	NA	NA	NA	0.0021	2.98e-09	NA	Edu_Years	TRUE	reported	EYF1A1	textfile	2	TRUE
rs11598765	A	G	A	G	-0.0106	-0.00780034	0.1966	NA	FALSE	FALSE	FALSE	22	0.0134	82315	35476	46839	0.5613	log odds	Schizophrenia || id:22	PGC	2014	25056061	Disease	Psychiatric / neurological	Schizophrenia	Schizophrenia || PGC || 2014	TRUE	mrbase	NA	NA	NA	NA	NA	NA	NA	0.0018	1.73e-09	NA	Edu_Years	TRUE	reported	EYF1A1	textfile	2	TRUE
rs11620355	A	G	A	G	0.0182	-0.0110003	0.0912	NA	FALSE	FALSE	FALSE	22	0.0188	82315	35476	46839	0.5612	log odds	Schizophrenia || id:22	PGC	2014	25056061	Disease	Psychiatric / neurological	Schizophrenia	Schizophrenia || PGC || 2014	TRUE	mrbase	NA	NA	NA	NA	NA	NA	NA	0.0025	1.09e-13	NA	Edu_Years	TRUE	reported	EYF1A1	textfile	2	TRUE
rs11657342	A	G	A	G	0.014	-0.0131967	0.367	NA	FALSE	FALSE	FALSE	22	0.0127	82315	35476	46839	0.2987	log odds	Schizophrenia || id:22	PGC	2014	25056061	Disease	Psychiatric / neurological	Schizophrenia	Schizophrenia || PGC || 2014	TRUE	mrbase	NA	NA	NA	NA	NA	NA	NA	0.0019	2.32e-13	NA	Edu_Years	TRUE	reported	EYF1A1	textfile	2	TRUE
rs11657979	A	G	A	G	-0.0091	0.0105046	0.2449	NA	FALSE	FALSE	FALSE	22	0.0127	82315	35476	46839	0.4055	log odds	Schizophrenia || id:22	PGC	2014	25056061	Disease	Psychiatric / neurological	Schizophrenia	Schizophrenia || PGC || 2014	TRUE	mrbase	NA	NA	NA	NA	NA	NA	NA	0.0017	4.57e-08	NA	Edu_Years	TRUE	reported	EYF1A1	textfile	2	TRUE
rs1167827	A	G	A	G	0.0104	-0.0102019	0.4347	NA	FALSE	FALSE	FALSE	22	0.011	82315	35476	46839	0.3538	log odds	Schizophrenia || id:22	PGC	2014	25056061	Disease	Psychiatric / neurological	Schizophrenia	Schizophrenia || PGC || 2014	TRUE	mrbase	NA	NA	NA	NA	NA	NA	NA	0.0014	2.93e-13	NA	Edu_Years	TRUE	reported	EYF1A1	textfile	2	TRUE
rs11724690	T	G	T	G	0.0093	0.0077995	0.2887	NA	FALSE	FALSE	FALSE	22	0.0118	82315	35476	46839	0.5068	log odds	Schizophrenia || id:22	PGC	2014	25056061	Disease	Psychiatric / neurological	Schizophrenia	Schizophrenia || PGC || 2014	TRUE	mrbase	NA	NA	NA	NA	NA	NA	NA	0.0015	2.08e-09	NA	Edu_Years	TRUE	reported	EYF1A1	textfile	2	TRUE
rs118134876	T	C	T	C	-0.0223	-0.0198048	0.0578	NA	FALSE	FALSE	FALSE	22	0.0259	82315	35476	46839	0.4455	log odds	Schizophrenia || id:22	PGC	2014	25056061	Disease	Psychiatric / neurological	Schizophrenia	Schizophrenia || PGC || 2014	TRUE	mrbase	NA	NA	NA	NA	NA	NA	NA	0.003	1.5e-13	NA	Edu_Years	TRUE	reported	EYF1A1	textfile	2	TRUE
rs11871429	A	G	A	G	0.0128	0.0154993	0.7727	NA	FALSE	FALSE	FALSE	22	0.0124	82315	35476	46839	0.2093	log odds	Schizophrenia || id:22	PGC	2014	25056061	Disease	Psychiatric / neurological	Schizophrenia	Schizophrenia || PGC || 2014	TRUE	mrbase	NA	NA	NA	NA	NA	NA	NA	0.0017	2.52e-14	NA	Edu_Years	TRUE	reported	EYF1A1	textfile	2	TRUE
rs11894424	A	C	A	C	0.0209	-0.0312018	0.9524	NA	FALSE	FALSE	FALSE	22	0.0235	82315	35476	46839	0.1841	log odds	Schizophrenia || id:22	PGC	2014	25056061	Disease	Psychiatric / neurological	Schizophrenia	Schizophrenia || PGC || 2014	TRUE	mrbase	NA	NA	NA	NA	NA	NA	NA	0.0033	2.14e-10	NA	Edu_Years	TRUE	reported	EYF1A1	textfile	2	TRUE
rs12113634	T	C	T	C	0.0088	-0.00609856	0.6504	NA	FALSE	FALSE	FALSE	22	0.0111	82315	35476	46839	0.5833	log odds	Schizophrenia || id:22	PGC	2014	25056061	Disease	Psychiatric / neurological	Schizophrenia	Schizophrenia || PGC || 2014	TRUE	mrbase	NA	NA	NA	NA	NA	NA	NA	0.0015	2.5e-09	NA	Edu_Years	TRUE	reported	EYF1A1	textfile	2	TRUE
rs12151248	T	C	T	C	-0.0149	0.0251023	0.1141	NA	FALSE	FALSE	FALSE	22	0.0183	82315	35476	46839	0.1697	log odds	Schizophrenia || id:22	PGC	2014	25056061	Disease	Psychiatric / neurological	Schizophrenia	Schizophrenia || PGC || 2014	TRUE	mrbase	NA	NA	NA	NA	NA	NA	NA	0.0023	3.81e-11	NA	Edu_Years	TRUE	reported	EYF1A1	textfile	2	TRUE
rs12375949	T	C	T	C	-0.0138	-0.00150113	0.4312	NA	FALSE	FALSE	FALSE	22	0.0107	82315	35476	46839	0.8854	log odds	Schizophrenia || id:22	PGC	2014	25056061	Disease	Psychiatric / neurological	Schizophrenia	Schizophrenia || PGC || 2014	TRUE	mrbase	NA	NA	NA	NA	NA	NA	NA	0.0014	1.61e-22	NA	Edu_Years	TRUE	reported	EYF1A1	textfile	2	TRUE
rs12468040	T	G	T	G	0.0137	-0.0160989	0.3819	NA	FALSE	FALSE	FALSE	22	0.0109	82315	35476	46839	0.1389	log odds	Schizophrenia || id:22	PGC	2014	25056061	Disease	Psychiatric / neurological	Schizophrenia	Schizophrenia || PGC || 2014	TRUE	mrbase	NA	NA	NA	NA	NA	NA	NA	0.0014	3.12e-21	NA	Edu_Years	TRUE	reported	EYF1A1	textfile	2	TRUE
rs12477385	T	G	T	G	0.0109	0.0135971	0.2264	NA	FALSE	FALSE	FALSE	22	0.0129	82315	35476	46839	0.2924	log odds	Schizophrenia || id:22	PGC	2014	25056061	Disease	Psychiatric / neurological	Schizophrenia	Schizophrenia || PGC || 2014	TRUE	mrbase	NA	NA	NA	NA	NA	NA	NA	0.0017	7.15e-11	NA	Edu_Years	TRUE	reported	EYF1A1	textfile	2	TRUE
rs12506221	T	G	T	G	-0.013	0.00249688	0.436	NA	FALSE	FALSE	FALSE	22	0.0106	82315	35476	46839	0.8145	log odds	Schizophrenia || id:22	PGC	2014	25056061	Disease	Psychiatric / neurological	Schizophrenia	Schizophrenia || PGC || 2014	TRUE	mrbase	NA	NA	NA	NA	NA	NA	NA	0.0014	4.23e-20	NA	Edu_Years	TRUE	reported	EYF1A1	textfile	2	TRUE
rs12519073	T	C	T	C	-0.0107	0.0028958	0.2317	NA	FALSE	FALSE	FALSE	22	0.0126	82315	35476	46839	0.8153	log odds	Schizophrenia || id:22	PGC	2014	25056061	Disease	Psychiatric / neurological	Schizophrenia	Schizophrenia || PGC || 2014	TRUE	mrbase	NA	NA	NA	NA	NA	NA	NA	0.0017	1.16e-10	NA	Edu_Years	TRUE	reported	EYF1A1	textfile	2	TRUE
rs12524795	T	C	T	C	0.0102	-0.011597	0.4374	NA	FALSE	FALSE	FALSE	22	0.0109	82315	35476	46839	0.2903	log odds	Schizophrenia || id:22	PGC	2014	25056061	Disease	Psychiatric / neurological	Schizophrenia	Schizophrenia || PGC || 2014	TRUE	mrbase	NA	NA	NA	NA	NA	NA	NA	0.0014	5.28e-13	NA	Edu_Years	TRUE	reported	EYF1A1	textfile	2	TRUE
rs12571549	A	G	A	G	0.0151	0.0142973	0.1368	NA	FALSE	FALSE	FALSE	22	0.0149	82315	35476	46839	0.3378	log odds	Schizophrenia || id:22	PGC	2014	25056061	Disease	Psychiatric / neurological	Schizophrenia	Schizophrenia || PGC || 2014	TRUE	mrbase	NA	NA	NA	NA	NA	NA	NA	0.002	1.45e-13	NA	Edu_Years	TRUE	reported	EYF1A1	textfile	2	TRUE
rs12591647	T	C	T	C	-0.0152	-0.0198048	0.8171	NA	FALSE	FALSE	FALSE	22	0.0133	82315	35476	46839	0.1369	log odds	Schizophrenia || id:22	PGC	2014	25056061	Disease	Psychiatric / neurological	Schizophrenia	Schizophrenia || PGC || 2014	TRUE	mrbase	NA	NA	NA	NA	NA	NA	NA	0.0018	7.78e-17	NA	Edu_Years	TRUE	reported	EYF1A1	textfile	2	TRUE
rs12614263	A	G	A	G	0.0083	-0.00439966	0.4959	NA	FALSE	FALSE	FALSE	22	0.0106	82315	35476	46839	0.6819	log odds	Schizophrenia || id:22	PGC	2014	25056061	Disease	Psychiatric / neurological	Schizophrenia	Schizophrenia || PGC || 2014	TRUE	mrbase	NA	NA	NA	NA	NA	NA	NA	0.0014	3.38e-09	NA	Edu_Years	TRUE	reported	EYF1A1	textfile	2	TRUE
rs12638072	A	G	A	G	-0.0107	0.00659818	0.2992	NA	FALSE	FALSE	FALSE	22	0.0118	82315	35476	46839	0.5744	log odds	Schizophrenia || id:22	PGC	2014	25056061	Disease	Psychiatric / neurological	Schizophrenia	Schizophrenia || PGC || 2014	TRUE	mrbase	NA	NA	NA	NA	NA	NA	NA	0.0015	3.13e-12	NA	Edu_Years	TRUE	reported	EYF1A1	textfile	2	TRUE
rs12643771	T	C	T	C	0.013	0.0204005	0.3094	NA	FALSE	FALSE	FALSE	22	0.0119	82315	35476	46839	0.08535	log odds	Schizophrenia || id:22	PGC	2014	25056061	Disease	Psychiatric / neurological	Schizophrenia	Schizophrenia || PGC || 2014	TRUE	mrbase	NA	NA	NA	NA	NA	NA	NA	0.0015	1.32e-17	NA	Edu_Years	TRUE	reported	EYF1A1	textfile	2	TRUE
rs12670376	A	G	A	G	0.0092	0.00489799	0.4464	NA	FALSE	FALSE	FALSE	22	0.0106	82315	35476	46839	0.6467	log odds	Schizophrenia || id:22	PGC	2014	25056061	Disease	Psychiatric / neurological	Schizophrenia	Schizophrenia || PGC || 2014	TRUE	mrbase	NA	NA	NA	NA	NA	NA	NA	0.0014	5.99e-11	NA	Edu_Years	TRUE	reported	EYF1A1	textfile	2	TRUE
rs12761761	T	C	T	C	0.0153	0.0227004	0.2395	NA	FALSE	FALSE	FALSE	22	0.0129	82315	35476	46839	0.07785	log odds	Schizophrenia || id:22	PGC	2014	25056061	Disease	Psychiatric / neurological	Schizophrenia	Schizophrenia || PGC || 2014	TRUE	mrbase	NA	NA	NA	NA	NA	NA	NA	0.0017	4.79e-20	NA	Edu_Years	TRUE	reported	EYF1A1	textfile	2	TRUE
rs12789313	T	C	T	C	0.0092	0.00929665	0.4907	NA	FALSE	FALSE	FALSE	22	0.0107	82315	35476	46839	0.3877	log odds	Schizophrenia || id:22	PGC	2014	25056061	Disease	Psychiatric / neurological	Schizophrenia	Schizophrenia || PGC || 2014	TRUE	mrbase	NA	NA	NA	NA	NA	NA	NA	0.0014	6.79e-11	NA	Edu_Years	TRUE	reported	EYF1A1	textfile	2	TRUE
rs12957463	A	G	A	G	0.0146	0.00059982	0.7953	NA	FALSE	FALSE	FALSE	22	0.0131	82315	35476	46839	0.9654	log odds	Schizophrenia || id:22	PGC	2014	25056061	Disease	Psychiatric / neurological	Schizophrenia	Schizophrenia || PGC || 2014	TRUE	mrbase	NA	NA	NA	NA	NA	NA	NA	0.0018	9.2e-17	NA	Edu_Years	TRUE	reported	EYF1A1	textfile	2	TRUE
rs12967010	T	C	T	C	0.0114	0.00740253	0.7746	NA	FALSE	FALSE	FALSE	22	0.013	82315	35476	46839	0.5671	log odds	Schizophrenia || id:22	PGC	2014	25056061	Disease	Psychiatric / neurological	Schizophrenia	Schizophrenia || PGC || 2014	TRUE	mrbase	NA	NA	NA	NA	NA	NA	NA	0.0017	1.33e-11	NA	Edu_Years	TRUE	reported	EYF1A1	textfile	2	TRUE
rs13018640	T	C	T	C	-0.0215	0.0030952	0.6017	NA	FALSE	FALSE	FALSE	22	0.0108	82315	35476	46839	0.7715	log odds	Schizophrenia || id:22	PGC	2014	25056061	Disease	Psychiatric / neurological	Schizophrenia	Schizophrenia || PGC || 2014	TRUE	mrbase	NA	NA	NA	NA	NA	NA	NA	0.0014	1.05e-50	NA	Edu_Years	TRUE	reported	EYF1A1	textfile	2	TRUE
rs13050131	A	C	A	C	-0.0081	-0.004902	0.6647	NA	FALSE	FALSE	FALSE	22	0.0113	82315	35476	46839	0.6676	log odds	Schizophrenia || id:22	PGC	2014	25056061	Disease	Psychiatric / neurological	Schizophrenia	Schizophrenia || PGC || 2014	TRUE	mrbase	NA	NA	NA	NA	NA	NA	NA	0.0015	4.4e-08	NA	Edu_Years	TRUE	reported	EYF1A1	textfile	2	TRUE
rs13163845	T	C	T	C	-0.0149	-0.0153979	0.8488	NA	FALSE	FALSE	FALSE	22	0.0151	82315	35476	46839	0.3066	log odds	Schizophrenia || id:22	PGC	2014	25056061	Disease	Psychiatric / neurological	Schizophrenia	Schizophrenia || PGC || 2014	TRUE	mrbase	NA	NA	NA	NA	NA	NA	NA	0.002	4.66e-14	NA	Edu_Years	TRUE	reported	EYF1A1	textfile	2	TRUE
rs13212041	T	C	T	C	0.0101	0.0192044	0.7978	NA	FALSE	FALSE	FALSE	22	0.0133	82315	35476	46839	0.1499	log odds	Schizophrenia || id:22	PGC	2014	25056061	Disease	Psychiatric / neurological	Schizophrenia	Schizophrenia || PGC || 2014	TRUE	mrbase	NA	NA	NA	NA	NA	NA	NA	0.0018	7.42e-09	NA	Edu_Years	TRUE	reported	EYF1A1	textfile	2	TRUE
rs1329125	T	C	T	C	-0.0097	-0.00110061	0.3273	NA	FALSE	FALSE	FALSE	22	0.0116	82315	35476	46839	0.9236	log odds	Schizophrenia || id:22	PGC	2014	25056061	Disease	Psychiatric / neurological	Schizophrenia	Schizophrenia || PGC || 2014	TRUE	mrbase	NA	NA	NA	NA	NA	NA	NA	0.0015	8.37e-11	NA	Edu_Years	TRUE	reported	EYF1A1	textfile	2	TRUE
rs13327482	A	G	A	G	-0.0121	-0.0128016	0.8221	NA	FALSE	FALSE	FALSE	22	0.0141	82315	35476	46839	0.3637	log odds	Schizophrenia || id:22	PGC	2014	25056061	Disease	Psychiatric / neurological	Schizophrenia	Schizophrenia || PGC || 2014	TRUE	mrbase	NA	NA	NA	NA	NA	NA	NA	0.0018	4.47e-11	NA	Edu_Years	TRUE	reported	EYF1A1	textfile	2	TRUE
rs1334297	A	G	A	G	0.0257	0.00119928	0.7375	NA	FALSE	FALSE	FALSE	22	0.0121	82315	35476	46839	0.9238	log odds	Schizophrenia || id:22	PGC	2014	25056061	Disease	Psychiatric / neurological	Schizophrenia	Schizophrenia || PGC || 2014	TRUE	mrbase	NA	NA	NA	NA	NA	NA	NA	0.0016	2.53e-58	NA	Edu_Years	TRUE	reported	EYF1A1	textfile	2	TRUE
rs13422673	T	C	T	C	-0.011	-0.00609856	0.4659	NA	FALSE	FALSE	FALSE	22	0.0107	82315	35476	46839	0.5699	log odds	Schizophrenia || id:22	PGC	2014	25056061	Disease	Psychiatric / neurological	Schizophrenia	Schizophrenia || PGC || 2014	TRUE	mrbase	NA	NA	NA	NA	NA	NA	NA	0.0014	6.48e-15	NA	Edu_Years	TRUE	reported	EYF1A1	textfile	2	TRUE
rs137079	T	C	T	C	0.0128	0.00799793	0.1375	NA	FALSE	FALSE	FALSE	22	0.0157	82315	35476	46839	0.6109	log odds	Schizophrenia || id:22	PGC	2014	25056061	Disease	Psychiatric / neurological	Schizophrenia	Schizophrenia || PGC || 2014	TRUE	mrbase	NA	NA	NA	NA	NA	NA	NA	0.002	3.06e-10	NA	Edu_Years	TRUE	reported	EYF1A1	textfile	2	TRUE
rs1426619	T	C	T	C	0.0096	0.0192044	0.4346	NA	FALSE	FALSE	FALSE	22	0.0106	82315	35476	46839	0.06919	log odds	Schizophrenia || id:22	PGC	2014	25056061	Disease	Psychiatric / neurological	Schizophrenia	Schizophrenia || PGC || 2014	TRUE	mrbase	NA	NA	NA	NA	NA	NA	NA	0.0014	1.4e-11	NA	Edu_Years	TRUE	reported	EYF1A1	textfile	2	TRUE
rs143743568	A	G	A	G	0.0118	-0.00700447	0.154	NA	FALSE	FALSE	FALSE	22	0.0156	82315	35476	46839	0.6536	log odds	Schizophrenia || id:22	PGC	2014	25056061	Disease	Psychiatric / neurological	Schizophrenia	Schizophrenia || PGC || 2014	TRUE	mrbase	NA	NA	NA	NA	NA	NA	NA	0.002	4.99e-09	NA	Edu_Years	TRUE	reported	EYF1A1	textfile	2	TRUE
rs150537577	A	G	A	G	-0.0151	-0.0299954	0.9195	NA	FALSE	FALSE	FALSE	22	0.0205	82315	35476	46839	0.1431	log odds	Schizophrenia || id:22	PGC	2014	25056061	Disease	Psychiatric / neurological	Schizophrenia	Schizophrenia || PGC || 2014	TRUE	mrbase	NA	NA	NA	NA	NA	NA	NA	0.0026	9.5e-09	NA	Edu_Years	TRUE	reported	EYF1A1	textfile	2	TRUE
rs1544	A	G	A	G	-0.0096	0.0183997	0.2636	NA	FALSE	FALSE	FALSE	22	0.0121	82315	35476	46839	0.1274	log odds	Schizophrenia || id:22	PGC	2014	25056061	Disease	Psychiatric / neurological	Schizophrenia	Schizophrenia || PGC || 2014	TRUE	mrbase	NA	NA	NA	NA	NA	NA	NA	0.0016	1.76e-09	NA	Edu_Years	TRUE	reported	EYF1A1	textfile	2	TRUE
rs1564347	T	G	T	G	0.0088	-0.00170145	0.3433	NA	FALSE	FALSE	FALSE	22	0.0111	82315	35476	46839	0.8796	log odds	Schizophrenia || id:22	PGC	2014	25056061	Disease	Psychiatric / neurological	Schizophrenia	Schizophrenia || PGC || 2014	TRUE	mrbase	NA	NA	NA	NA	NA	NA	NA	0.0015	2.39e-09	NA	Edu_Years	TRUE	reported	EYF1A1	textfile	2	TRUE
rs1603460	T	G	T	G	0.009	0.0143959	0.4206	NA	FALSE	FALSE	FALSE	22	0.0107	82315	35476	46839	0.1802	log odds	Schizophrenia || id:22	PGC	2014	25056061	Disease	Psychiatric / neurological	Schizophrenia	Schizophrenia || PGC || 2014	TRUE	mrbase	NA	NA	NA	NA	NA	NA	NA	0.0014	2.2e-10	NA	Edu_Years	TRUE	reported	EYF1A1	textfile	2	TRUE
rs162445	A	G	A	G	0.0152	-0.0176956	0.0788	NA	FALSE	FALSE	FALSE	22	0.0189	82315	35476	46839	0.3488	log odds	Schizophrenia || id:22	PGC	2014	25056061	Disease	Psychiatric / neurological	Schizophrenia	Schizophrenia || PGC || 2014	TRUE	mrbase	NA	NA	NA	NA	NA	NA	NA	0.0026	5.72e-09	NA	Edu_Years	TRUE	reported	EYF1A1	textfile	2	TRUE
rs17048855	A	G	A	G	0.0108	-0.0110003	0.3426	NA	FALSE	FALSE	FALSE	22	0.0111	82315	35476	46839	0.322	log odds	Schizophrenia || id:22	PGC	2014	25056061	Disease	Psychiatric / neurological	Schizophrenia	Schizophrenia || PGC || 2014	TRUE	mrbase	NA	NA	NA	NA	NA	NA	NA	0.0015	3.1e-13	NA	Edu_Years	TRUE	reported	EYF1A1	textfile	2	TRUE
rs17110109	T	C	T	C	-0.0093	0.012699	0.6163	NA	FALSE	FALSE	FALSE	22	0.0109	82315	35476	46839	0.243	log odds	Schizophrenia || id:22	PGC	2014	25056061	Disease	Psychiatric / neurological	Schizophrenia	Schizophrenia || PGC || 2014	TRUE	mrbase	NA	NA	NA	NA	NA	NA	NA	0.0014	1.47e-10	NA	Edu_Years	TRUE	reported	EYF1A1	textfile	2	TRUE
rs17144467	A	C	A	C	0.0098	0.00919757	0.6867	NA	FALSE	FALSE	FALSE	22	0.0113	82315	35476	46839	0.4186	log odds	Schizophrenia || id:22	PGC	2014	25056061	Disease	Psychiatric / neurological	Schizophrenia	Schizophrenia || PGC || 2014	TRUE	mrbase	NA	NA	NA	NA	NA	NA	NA	0.0015	8.74e-11	NA	Edu_Years	TRUE	reported	EYF1A1	textfile	2	TRUE
rs17148998	A	G	A	G	0.0101	0.00259663	0.2042	NA	FALSE	FALSE	FALSE	22	0.0135	82315	35476	46839	0.8446	log odds	Schizophrenia || id:22	PGC	2014	25056061	Disease	Psychiatric / neurological	Schizophrenia	Schizophrenia || PGC || 2014	TRUE	mrbase	NA	NA	NA	NA	NA	NA	NA	0.0017	6.98e-09	NA	Edu_Years	TRUE	reported	EYF1A1	textfile	2	TRUE
rs1717204	A	C	A	C	-0.0117	-0.0127003	0.1818	NA	FALSE	FALSE	FALSE	22	0.0141	82315	35476	46839	0.3702	log odds	Schizophrenia || id:22	PGC	2014	25056061	Disease	Psychiatric / neurological	Schizophrenia	Schizophrenia || PGC || 2014	TRUE	mrbase	NA	NA	NA	NA	NA	NA	NA	0.0018	1.2e-10	NA	Edu_Years	TRUE	reported	EYF1A1	textfile	2	TRUE
rs17248751	A	G	A	G	-0.0136	0.0173978	0.7827	NA	FALSE	FALSE	FALSE	22	0.0135	82315	35476	46839	0.1988	log odds	Schizophrenia || id:22	PGC	2014	25056061	Disease	Psychiatric / neurological	Schizophrenia	Schizophrenia || PGC || 2014	TRUE	mrbase	NA	NA	NA	NA	NA	NA	NA	0.0017	1.28e-15	NA	Edu_Years	TRUE	reported	EYF1A1	textfile	2	TRUE
rs173003	A	C	A	C	-0.0082	-0.0182964	0.4934	NA	FALSE	FALSE	FALSE	22	0.0107	82315	35476	46839	0.0865	log odds	Schizophrenia || id:22	PGC	2014	25056061	Disease	Psychiatric / neurological	Schizophrenia	Schizophrenia || PGC || 2014	TRUE	mrbase	NA	NA	NA	NA	NA	NA	NA	0.0014	5.5e-09	NA	Edu_Years	TRUE	reported	EYF1A1	textfile	2	TRUE
rs17551064	A	G	A	G	0.0141	0.0275957	0.8378	NA	FALSE	FALSE	FALSE	22	0.0145	82315	35476	46839	0.05686	log odds	Schizophrenia || id:22	PGC	2014	25056061	Disease	Psychiatric / neurological	Schizophrenia	Schizophrenia || PGC || 2014	TRUE	mrbase	NA	NA	NA	NA	NA	NA	NA	0.0019	1.53e-13	NA	Edu_Years	TRUE	reported	EYF1A1	textfile	2	TRUE
rs17563464	A	C	A	C	-0.0147	-0.00690378	0.2173	NA	FALSE	FALSE	FALSE	22	0.0145	82315	35476	46839	0.6348	log odds	Schizophrenia || id:22	PGC	2014	25056061	Disease	Psychiatric / neurological	Schizophrenia	Schizophrenia || PGC || 2014	TRUE	mrbase	NA	NA	NA	NA	NA	NA	NA	0.0017	1.74e-17	NA	Edu_Years	TRUE	reported	EYF1A1	textfile	2	TRUE
rs17565975	A	G	A	G	-0.0106	-0.00839514	0.5563	NA	FALSE	FALSE	FALSE	22	0.0107	82315	35476	46839	0.4288	log odds	Schizophrenia || id:22	PGC	2014	25056061	Disease	Psychiatric / neurological	Schizophrenia	Schizophrenia || PGC || 2014	TRUE	mrbase	NA	NA	NA	NA	NA	NA	NA	0.0014	5.54e-14	NA	Edu_Years	TRUE	reported	EYF1A1	textfile	2	TRUE
rs17598675	T	C	T	C	-0.0116	-0.0101008	0.5132	NA	FALSE	FALSE	FALSE	22	0.0108	82315	35476	46839	0.3515	log odds	Schizophrenia || id:22	PGC	2014	25056061	Disease	Psychiatric / neurological	Schizophrenia	Schizophrenia || PGC || 2014	TRUE	mrbase	NA	NA	NA	NA	NA	NA	NA	0.0014	1.37e-16	NA	Edu_Years	TRUE	reported	EYF1A1	textfile	2	TRUE
rs17604349	A	G	A	G	0.0127	0.0162965	0.1852	NA	FALSE	FALSE	FALSE	22	0.0136	82315	35476	46839	0.231	log odds	Schizophrenia || id:22	PGC	2014	25056061	Disease	Psychiatric / neurological	Schizophrenia	Schizophrenia || PGC || 2014	TRUE	mrbase	NA	NA	NA	NA	NA	NA	NA	0.0018	2.36e-12	NA	Edu_Years	TRUE	reported	EYF1A1	textfile	2	TRUE
rs176218	T	G	T	G	0.02	-0.0204987	0.1958	NA	FALSE	FALSE	FALSE	22	0.0131	82315	35476	46839	0.1158	log odds	Schizophrenia || id:22	PGC	2014	25056061	Disease	Psychiatric / neurological	Schizophrenia	Schizophrenia || PGC || 2014	TRUE	mrbase	NA	NA	NA	NA	NA	NA	NA	0.0018	1.1e-29	NA	Edu_Years	TRUE	reported	EYF1A1	textfile	2	TRUE
rs17732878	T	C	T	C	-0.0095	-0.019295	0.7912	NA	FALSE	FALSE	FALSE	22	0.0132	82315	35476	46839	0.1426	log odds	Schizophrenia || id:22	PGC	2014	25056061	Disease	Psychiatric / neurological	Schizophrenia	Schizophrenia || PGC || 2014	TRUE	mrbase	NA	NA	NA	NA	NA	NA	NA	0.0017	4.06e-08	NA	Edu_Years	TRUE	reported	EYF1A1	textfile	2	TRUE
rs178183	T	C	T	C	0.0145	-0.00439966	0.2455	NA	FALSE	FALSE	FALSE	22	0.0122	82315	35476	46839	0.7198	log odds	Schizophrenia || id:22	PGC	2014	25056061	Disease	Psychiatric / neurological	Schizophrenia	Schizophrenia || PGC || 2014	TRUE	mrbase	NA	NA	NA	NA	NA	NA	NA	0.0016	4.81e-19	NA	Edu_Years	TRUE	reported	EYF1A1	textfile	2	TRUE
rs182902112	A	C	A	C	-0.03	-0.0251024	0.0186	NA	FALSE	FALSE	FALSE	22	0.039	82315	35476	46839	0.5203	log odds	Schizophrenia || id:22	PGC	2014	25056061	Disease	Psychiatric / neurological	Schizophrenia	Schizophrenia || PGC || 2014	TRUE	mrbase	NA	NA	NA	NA	NA	NA	NA	0.0053	1.17e-08	NA	Edu_Years	TRUE	reported	EYF1A1	textfile	2	TRUE
rs1842713	A	G	A	G	-0.0117	-0.0193969	0.7882	NA	FALSE	FALSE	FALSE	22	0.0128	82315	35476	46839	0.1302	log odds	Schizophrenia || id:22	PGC	2014	25056061	Disease	Psychiatric / neurological	Schizophrenia	Schizophrenia || PGC || 2014	TRUE	mrbase	NA	NA	NA	NA	NA	NA	NA	0.0017	9.67e-12	NA	Edu_Years	TRUE	reported	EYF1A1	textfile	2	TRUE
rs1861786	A	G	A	G	-0.0081	0.00750179	0.3813	NA	FALSE	FALSE	FALSE	22	0.0108	82315	35476	46839	0.4869	log odds	Schizophrenia || id:22	PGC	2014	25056061	Disease	Psychiatric / neurological	Schizophrenia	Schizophrenia || PGC || 2014	TRUE	mrbase	NA	NA	NA	NA	NA	NA	NA	0.0014	2.39e-08	NA	Edu_Years	TRUE	reported	EYF1A1	textfile	2	TRUE
rs1865955	T	C	T	C	0.0122	-0.0204987	0.8244	NA	FALSE	FALSE	FALSE	22	0.0134	82315	35476	46839	0.1267	log odds	Schizophrenia || id:22	PGC	2014	25056061	Disease	Psychiatric / neurological	Schizophrenia	Schizophrenia || PGC || 2014	TRUE	mrbase	NA	NA	NA	NA	NA	NA	NA	0.0019	4.06e-11	NA	Edu_Years	TRUE	reported	EYF1A1	textfile	2	TRUE
rs192436652	T	C	T	C	-0.0319	-0.0411033	0.0268	NA	FALSE	FALSE	FALSE	22	0.0364	82315	35476	46839	0.2588	log odds	Schizophrenia || id:22	PGC	2014	25056061	Disease	Psychiatric / neurological	Schizophrenia	Schizophrenia || PGC || 2014	TRUE	mrbase	NA	NA	NA	NA	NA	NA	NA	0.0045	2.06e-12	NA	Edu_Years	TRUE	reported	EYF1A1	textfile	2	TRUE
rs1991585	T	C	T	C	-0.0101	-0.00389759	0.706	NA	FALSE	FALSE	FALSE	22	0.0116	82315	35476	46839	0.7378	log odds	Schizophrenia || id:22	PGC	2014	25056061	Disease	Psychiatric / neurological	Schizophrenia	Schizophrenia || PGC || 2014	TRUE	mrbase	NA	NA	NA	NA	NA	NA	NA	0.0015	6.26e-11	NA	Edu_Years	TRUE	reported	EYF1A1	textfile	2	TRUE
rs2007655	T	G	T	G	0.0086	-0.0119005	0.4976	NA	FALSE	FALSE	FALSE	22	0.0105	82315	35476	46839	0.2589	log odds	Schizophrenia || id:22	PGC	2014	25056061	Disease	Psychiatric / neurological	Schizophrenia	Schizophrenia || PGC || 2014	TRUE	mrbase	NA	NA	NA	NA	NA	NA	NA	0.0014	8.64e-10	NA	Edu_Years	TRUE	reported	EYF1A1	textfile	2	TRUE
rs2011603	A	G	A	G	-0.0091	0.00689617	0.7359	NA	FALSE	FALSE	FALSE	22	0.012	82315	35476	46839	0.5632	log odds	Schizophrenia || id:22	PGC	2014	25056061	Disease	Psychiatric / neurological	Schizophrenia	Schizophrenia || PGC || 2014	TRUE	mrbase	NA	NA	NA	NA	NA	NA	NA	0.0016	1.12e-08	NA	Edu_Years	TRUE	reported	EYF1A1	textfile	2	TRUE
rs2029401	A	G	A	G	-0.0091	0.0135971	0.4278	NA	FALSE	FALSE	FALSE	22	0.0109	82315	35476	46839	0.2118	log odds	Schizophrenia || id:22	PGC	2014	25056061	Disease	Psychiatric / neurological	Schizophrenia	Schizophrenia || PGC || 2014	TRUE	mrbase	NA	NA	NA	NA	NA	NA	NA	0.0014	1.53e-10	NA	Edu_Years	TRUE	reported	EYF1A1	textfile	2	TRUE
rs2034631	T	C	T	C	0.0089	0.00019998	0.6508	NA	FALSE	FALSE	FALSE	22	0.011	82315	35476	46839	0.9821	log odds	Schizophrenia || id:22	PGC	2014	25056061	Disease	Psychiatric / neurological	Schizophrenia	Schizophrenia || PGC || 2014	TRUE	mrbase	NA	NA	NA	NA	NA	NA	NA	0.0015	2.64e-09	NA	Edu_Years	TRUE	reported	EYF1A1	textfile	2	TRUE
rs2052285	A	G	A	G	0.0112	-0.0181029	0.5959	NA	FALSE	FALSE	FALSE	22	0.0113	82315	35476	46839	0.1096	log odds	Schizophrenia || id:22	PGC	2014	25056061	Disease	Psychiatric / neurological	Schizophrenia	Schizophrenia || PGC || 2014	TRUE	mrbase	NA	NA	NA	NA	NA	NA	NA	0.0014	7.25e-15	NA	Edu_Years	TRUE	reported	EYF1A1	textfile	2	TRUE
rs2055940	A	G	A	G	0.0082	0.00459941	0.3215	NA	FALSE	FALSE	FALSE	22	0.0118	82315	35476	46839	0.6952	log odds	Schizophrenia || id:22	PGC	2014	25056061	Disease	Psychiatric / neurological	Schizophrenia	Schizophrenia || PGC || 2014	TRUE	mrbase	NA	NA	NA	NA	NA	NA	NA	0.0015	4.95e-08	NA	Edu_Years	TRUE	reported	EYF1A1	textfile	2	TRUE
rs2131167	A	G	A	G	0.008	0.0020978	0.4458	NA	FALSE	FALSE	FALSE	22	0.0108	82315	35476	46839	0.8476	log odds	Schizophrenia || id:22	PGC	2014	25056061	Disease	Psychiatric / neurological	Schizophrenia	Schizophrenia || PGC || 2014	TRUE	mrbase	NA	NA	NA	NA	NA	NA	NA	0.0014	1.52e-08	NA	Edu_Years	TRUE	reported	EYF1A1	textfile	2	TRUE
rs2179152	T	C	T	C	-0.0131	0.0166998	0.3673	NA	FALSE	FALSE	FALSE	22	0.0111	82315	35476	46839	0.1325	log odds	Schizophrenia || id:22	PGC	2014	25056061	Disease	Psychiatric / neurological	Schizophrenia	Schizophrenia || PGC || 2014	TRUE	mrbase	NA	NA	NA	NA	NA	NA	NA	0.0015	1.68e-19	NA	Edu_Years	TRUE	reported	EYF1A1	textfile	2	TRUE
rs2183271	T	C	T	C	0.0084	0.0118001	0.6364	NA	FALSE	FALSE	FALSE	22	0.0112	82315	35476	46839	0.2937	log odds	Schizophrenia || id:22	PGC	2014	25056061	Disease	Psychiatric / neurological	Schizophrenia	Schizophrenia || PGC || 2014	TRUE	mrbase	NA	NA	NA	NA	NA	NA	NA	0.0015	1.91e-08	NA	Edu_Years	TRUE	reported	EYF1A1	textfile	2	TRUE
rs2199409	T	C	T	C	0.0103	0.00740253	0.7962	NA	FALSE	FALSE	FALSE	22	0.0132	82315	35476	46839	0.5748	log odds	Schizophrenia || id:22	PGC	2014	25056061	Disease	Psychiatric / neurological	Schizophrenia	Schizophrenia || PGC || 2014	TRUE	mrbase	NA	NA	NA	NA	NA	NA	NA	0.0017	3.14e-09	NA	Edu_Years	TRUE	reported	EYF1A1	textfile	2	TRUE
rs2256965	A	G	A	G	0.0106	0.00400198	0.4188	NA	FALSE	FALSE	FALSE	22	0.0108	82315	35476	46839	0.7091	log odds	Schizophrenia || id:22	PGC	2014	25056061	Disease	Psychiatric / neurological	Schizophrenia	Schizophrenia || PGC || 2014	TRUE	mrbase	NA	NA	NA	NA	NA	NA	NA	0.0014	2.4e-13	NA	Edu_Years	TRUE	reported	EYF1A1	textfile	2	TRUE
rs2287838	A	G	A	G	-0.0104	0.0034042	0.5504	NA	FALSE	FALSE	FALSE	22	0.0107	82315	35476	46839	0.7474	log odds	Schizophrenia || id:22	PGC	2014	25056061	Disease	Psychiatric / neurological	Schizophrenia	Schizophrenia || PGC || 2014	TRUE	mrbase	NA	NA	NA	NA	NA	NA	NA	0.0014	1.27e-13	NA	Edu_Years	TRUE	reported	EYF1A1	textfile	2	TRUE
rs2290601	T	C	T	C	-0.0149	-0.0191013	0.772	NA	FALSE	FALSE	FALSE	22	0.0124	82315	35476	46839	0.1245	log odds	Schizophrenia || id:22	PGC	2014	25056061	Disease	Psychiatric / neurological	Schizophrenia	Schizophrenia || PGC || 2014	TRUE	mrbase	NA	NA	NA	NA	NA	NA	NA	0.0017	4.49e-19	NA	Edu_Years	TRUE	reported	EYF1A1	textfile	2	TRUE
rs232496	T	C	T	C	0.009	-0.00820356	0.3657	NA	FALSE	FALSE	FALSE	22	0.0109	82315	35476	46839	0.4518	log odds	Schizophrenia || id:22	PGC	2014	25056061	Disease	Psychiatric / neurological	Schizophrenia	Schizophrenia || PGC || 2014	TRUE	mrbase	NA	NA	NA	NA	NA	NA	NA	0.0015	7.14e-10	NA	Edu_Years	TRUE	reported	EYF1A1	textfile	2	TRUE
rs2434672	A	C	A	C	0.0091	0.0133998	0.5321	NA	FALSE	FALSE	FALSE	22	0.0109	82315	35476	46839	0.2183	log odds	Schizophrenia || id:22	PGC	2014	25056061	Disease	Psychiatric / neurological	Schizophrenia	Schizophrenia || PGC || 2014	TRUE	mrbase	NA	NA	NA	NA	NA	NA	NA	0.0014	1.06e-10	NA	Edu_Years	TRUE	reported	EYF1A1	textfile	2	TRUE
rs2436760	T	C	T	C	0.0232	-0.031501	0.9717	NA	FALSE	FALSE	FALSE	22	0.0309	82315	35476	46839	0.3076	log odds	Schizophrenia || id:22	PGC	2014	25056061	Disease	Psychiatric / neurological	Schizophrenia	Schizophrenia || PGC || 2014	TRUE	mrbase	NA	NA	NA	NA	NA	NA	NA	0.0042	4.52e-08	NA	Edu_Years	TRUE	reported	EYF1A1	textfile	2	TRUE
rs2447097	T	G	T	G	0.0096	-0.0146975	0.4596	NA	FALSE	FALSE	FALSE	22	0.0107	82315	35476	46839	0.1684	log odds	Schizophrenia || id:22	PGC	2014	25056061	Disease	Psychiatric / neurological	Schizophrenia	Schizophrenia || PGC || 2014	TRUE	mrbase	NA	NA	NA	NA	NA	NA	NA	0.0014	1.1e-11	NA	Edu_Years	TRUE	reported	EYF1A1	textfile	2	TRUE
rs2545795	A	C	A	C	0.0125	0.0107025	0.4437	NA	FALSE	FALSE	FALSE	22	0.0107	82315	35476	46839	0.3164	log odds	Schizophrenia || id:22	PGC	2014	25056061	Disease	Psychiatric / neurological	Schizophrenia	Schizophrenia || PGC || 2014	TRUE	mrbase	NA	NA	NA	NA	NA	NA	NA	0.0014	1.03e-18	NA	Edu_Years	TRUE	reported	EYF1A1	textfile	2	TRUE
rs2554835	A	G	A	G	0.0088	-0.0123965	0.3998	NA	FALSE	FALSE	FALSE	22	0.0111	82315	35476	46839	0.2646	log odds	Schizophrenia || id:22	PGC	2014	25056061	Disease	Psychiatric / neurological	Schizophrenia	Schizophrenia || PGC || 2014	TRUE	mrbase	NA	NA	NA	NA	NA	NA	NA	0.0014	8.95e-10	NA	Edu_Years	TRUE	reported	EYF1A1	textfile	2	TRUE
rs2570497	T	C	T	C	-0.0121	-0.00820356	0.6367	NA	FALSE	FALSE	FALSE	22	0.0109	82315	35476	46839	0.4526	log odds	Schizophrenia || id:22	PGC	2014	25056061	Disease	Psychiatric / neurological	Schizophrenia	Schizophrenia || PGC || 2014	TRUE	mrbase	NA	NA	NA	NA	NA	NA	NA	0.0015	1.27e-16	NA	Edu_Years	TRUE	reported	EYF1A1	textfile	2	TRUE
rs2725370	T	C	T	C	-0.0141	0.00770028	0.3017	NA	FALSE	FALSE	FALSE	22	0.0118	82315	35476	46839	0.5107	log odds	Schizophrenia || id:22	PGC	2014	25056061	Disease	Psychiatric / neurological	Schizophrenia	Schizophrenia || PGC || 2014	TRUE	mrbase	NA	NA	NA	NA	NA	NA	NA	0.0015	4.96e-20	NA	Edu_Years	TRUE	reported	EYF1A1	textfile	2	TRUE
rs2764684	T	C	T	C	0.0143	0.0305001	0.8266	NA	FALSE	FALSE	FALSE	22	0.0147	82315	35476	46839	0.03854	log odds	Schizophrenia || id:22	PGC	2014	25056061	Disease	Psychiatric / neurological	Schizophrenia	Schizophrenia || PGC || 2014	TRUE	mrbase	NA	NA	NA	NA	NA	NA	NA	0.0019	9.99e-15	NA	Edu_Years	TRUE	reported	EYF1A1	textfile	2	TRUE
rs2838006	T	C	T	C	0.0132	-0.002002	0.3597	NA	FALSE	FALSE	FALSE	22	0.0111	82315	35476	46839	0.8542	log odds	Schizophrenia || id:22	PGC	2014	25056061	Disease	Psychiatric / neurological	Schizophrenia	Schizophrenia || PGC || 2014	TRUE	mrbase	NA	NA	NA	NA	NA	NA	NA	0.0015	1.38e-19	NA	Edu_Years	TRUE	reported	EYF1A1	textfile	2	TRUE
rs28513882	A	G	A	G	-0.011	-0.0300984	0.1783	NA	FALSE	FALSE	FALSE	22	0.0146	82315	35476	46839	0.03934	log odds	Schizophrenia || id:22	PGC	2014	25056061	Disease	Psychiatric / neurological	Schizophrenia	Schizophrenia || PGC || 2014	TRUE	mrbase	NA	NA	NA	NA	NA	NA	NA	0.0018	2.03e-09	NA	Edu_Years	TRUE	reported	EYF1A1	textfile	2	TRUE
rs2885198	A	G	A	G	0.0088	0.00649884	0.5318	NA	FALSE	FALSE	FALSE	22	0.0108	82315	35476	46839	0.551	log odds	Schizophrenia || id:22	PGC	2014	25056061	Disease	Psychiatric / neurological	Schizophrenia	Schizophrenia || PGC || 2014	TRUE	mrbase	NA	NA	NA	NA	NA	NA	NA	0.0014	4.63e-10	NA	Edu_Years	TRUE	reported	EYF1A1	textfile	2	TRUE
rs2929032	A	G	A	G	-0.0081	-0.00599795	0.4654	NA	FALSE	FALSE	FALSE	22	0.0106	82315	35476	46839	0.5669	log odds	Schizophrenia || id:22	PGC	2014	25056061	Disease	Psychiatric / neurological	Schizophrenia	Schizophrenia || PGC || 2014	TRUE	mrbase	NA	NA	NA	NA	NA	NA	NA	0.0014	8.4e-09	NA	Edu_Years	TRUE	reported	EYF1A1	textfile	2	TRUE
rs2964199	T	C	T	C	-0.0099	-0.00810274	0.3149	NA	FALSE	FALSE	FALSE	22	0.0115	82315	35476	46839	0.4779	log odds	Schizophrenia || id:22	PGC	2014	25056061	Disease	Psychiatric / neurological	Schizophrenia	Schizophrenia || PGC || 2014	TRUE	mrbase	NA	NA	NA	NA	NA	NA	NA	0.0015	4.61e-11	NA	Edu_Years	TRUE	reported	EYF1A1	textfile	2	TRUE
rs2964255	A	G	A	G	0.0088	0.0102968	0.3066	NA	FALSE	FALSE	FALSE	22	0.0115	82315	35476	46839	0.3691	log odds	Schizophrenia || id:22	PGC	2014	25056061	Disease	Psychiatric / neurological	Schizophrenia	Schizophrenia || PGC || 2014	TRUE	mrbase	NA	NA	NA	NA	NA	NA	NA	0.0015	6.34e-09	NA	Edu_Years	TRUE	reported	EYF1A1	textfile	2	TRUE
rs2998299	T	G	T	G	-0.0136	-0.00120072	0.2137	NA	FALSE	FALSE	FALSE	22	0.0127	82315	35476	46839	0.9271	log odds	Schizophrenia || id:22	PGC	2014	25056061	Disease	Psychiatric / neurological	Schizophrenia	Schizophrenia || PGC || 2014	TRUE	mrbase	NA	NA	NA	NA	NA	NA	NA	0.0017	1.51e-15	NA	Edu_Years	TRUE	reported	EYF1A1	textfile	2	TRUE
rs3026996	A	C	A	C	0.0138	0.0232965	0.7606	NA	FALSE	FALSE	FALSE	22	0.0129	82315	35476	46839	0.07088	log odds	Schizophrenia || id:22	PGC	2014	25056061	Disease	Psychiatric / neurological	Schizophrenia	Schizophrenia || PGC || 2014	TRUE	mrbase	NA	NA	NA	NA	NA	NA	NA	0.0016	5.42e-17	NA	Edu_Years	TRUE	reported	EYF1A1	textfile	2	TRUE
rs303752	A	G	A	G	-0.011	-0.00120072	0.4067	NA	FALSE	FALSE	FALSE	22	0.0115	82315	35476	46839	0.9143	log odds	Schizophrenia || id:22	PGC	2014	25056061	Disease	Psychiatric / neurological	Schizophrenia	Schizophrenia || PGC || 2014	TRUE	mrbase	NA	NA	NA	NA	NA	NA	NA	0.0014	1.47e-14	NA	Edu_Years	TRUE	reported	EYF1A1	textfile	2	TRUE
rs34067381	T	G	T	G	-0.0104	-0.00120072	0.3617	NA	FALSE	FALSE	FALSE	22	0.0112	82315	35476	46839	0.9152	log odds	Schizophrenia || id:22	PGC	2014	25056061	Disease	Psychiatric / neurological	Schizophrenia	Schizophrenia || PGC || 2014	TRUE	mrbase	NA	NA	NA	NA	NA	NA	NA	0.0015	9.77e-13	NA	Edu_Years	TRUE	reported	EYF1A1	textfile	2	TRUE
rs34098770	A	G	A	G	-0.016	-0.0138048	0.152	NA	FALSE	FALSE	FALSE	22	0.0145	82315	35476	46839	0.3415	log odds	Schizophrenia || id:22	PGC	2014	25056061	Disease	Psychiatric / neurological	Schizophrenia	Schizophrenia || PGC || 2014	TRUE	mrbase	NA	NA	NA	NA	NA	NA	NA	0.002	2.95e-16	NA	Edu_Years	TRUE	reported	EYF1A1	textfile	2	TRUE
rs34305371	A	G	A	G	0.0314	0.00529595	0.0985	NA	FALSE	FALSE	FALSE	22	0.0191	82315	35476	46839	0.7828	log odds	Schizophrenia || id:22	PGC	2014	25056061	Disease	Psychiatric / neurological	Schizophrenia	Schizophrenia || PGC || 2014	TRUE	mrbase	NA	NA	NA	NA	NA	NA	NA	0.0024	1.1e-39	NA	Edu_Years	TRUE	reported	EYF1A1	textfile	2	TRUE
rs34394051	A	G	A	G	-0.0117	-0.0303046	0.8429	NA	FALSE	FALSE	FALSE	22	0.0143	82315	35476	46839	0.03357	log odds	Schizophrenia || id:22	PGC	2014	25056061	Disease	Psychiatric / neurological	Schizophrenia	Schizophrenia || PGC || 2014	TRUE	mrbase	NA	NA	NA	NA	NA	NA	NA	0.002	2.3e-09	NA	Edu_Years	TRUE	reported	EYF1A1	textfile	2	TRUE
rs34720381	T	C	T	C	-0.018	0.012304	0.0907	NA	FALSE	FALSE	FALSE	22	0.019	82315	35476	46839	0.5182	log odds	Schizophrenia || id:22	PGC	2014	25056061	Disease	Psychiatric / neurological	Schizophrenia	Schizophrenia || PGC || 2014	TRUE	mrbase	NA	NA	NA	NA	NA	NA	NA	0.0024	1.9e-13	NA	Edu_Years	TRUE	reported	EYF1A1	textfile	2	TRUE
rs34807077	A	C	A	C	0.0128	0.0209001	0.1569	NA	FALSE	FALSE	FALSE	22	0.0142	82315	35476	46839	0.1399	log odds	Schizophrenia || id:22	PGC	2014	25056061	Disease	Psychiatric / neurological	Schizophrenia	Schizophrenia || PGC || 2014	TRUE	mrbase	NA	NA	NA	NA	NA	NA	NA	0.0019	3.29e-11	NA	Edu_Years	TRUE	reported	EYF1A1	textfile	2	TRUE
rs35606437	A	G	A	G	0.0105	-0.0114958	0.2675	NA	FALSE	FALSE	FALSE	22	0.0119	82315	35476	46839	0.3362	log odds	Schizophrenia || id:22	PGC	2014	25056061	Disease	Psychiatric / neurological	Schizophrenia	Schizophrenia || PGC || 2014	TRUE	mrbase	NA	NA	NA	NA	NA	NA	NA	0.0016	3.98e-11	NA	Edu_Years	TRUE	reported	EYF1A1	textfile	2	TRUE
rs35929923	A	G	A	G	-0.0114	-0.00670241	0.2495	NA	FALSE	FALSE	FALSE	22	0.0124	82315	35476	46839	0.5917	log odds	Schizophrenia || id:22	PGC	2014	25056061	Disease	Psychiatric / neurological	Schizophrenia	Schizophrenia || PGC || 2014	TRUE	mrbase	NA	NA	NA	NA	NA	NA	NA	0.0016	1.77e-12	NA	Edu_Years	TRUE	reported	EYF1A1	textfile	2	TRUE
rs363096	T	C	T	C	-0.0143	0.0132025	0.4245	NA	FALSE	FALSE	FALSE	22	0.0107	82315	35476	46839	0.2179	log odds	Schizophrenia || id:22	PGC	2014	25056061	Disease	Psychiatric / neurological	Schizophrenia	Schizophrenia || PGC || 2014	TRUE	mrbase	NA	NA	NA	NA	NA	NA	NA	0.0014	5.77e-24	NA	Edu_Years	TRUE	reported	EYF1A1	textfile	2	TRUE
rs3751331	A	G	A	G	-0.0097	-0.00170145	0.3797	NA	FALSE	FALSE	FALSE	22	0.0109	82315	35476	46839	0.8768	log odds	Schizophrenia || id:22	PGC	2014	25056061	Disease	Psychiatric / neurological	Schizophrenia	Schizophrenia || PGC || 2014	TRUE	mrbase	NA	NA	NA	NA	NA	NA	NA	0.0014	1.75e-11	NA	Edu_Years	TRUE	reported	EYF1A1	textfile	2	TRUE
rs3809634	A	G	A	G	-0.0109	0.0057037	0.6842	NA	FALSE	FALSE	FALSE	22	0.0117	82315	35476	46839	0.6248	log odds	Schizophrenia || id:22	PGC	2014	25056061	Disease	Psychiatric / neurological	Schizophrenia	Schizophrenia || PGC || 2014	TRUE	mrbase	NA	NA	NA	NA	NA	NA	NA	0.0015	6.82e-13	NA	Edu_Years	TRUE	reported	EYF1A1	textfile	2	TRUE
rs382196	T	G	T	G	-0.0082	-0.0108992	0.3814	NA	FALSE	FALSE	FALSE	22	0.0109	82315	35476	46839	0.3172	log odds	Schizophrenia || id:22	PGC	2014	25056061	Disease	Psychiatric / neurological	Schizophrenia	Schizophrenia || PGC || 2014	TRUE	mrbase	NA	NA	NA	NA	NA	NA	NA	0.0014	1.47e-08	NA	Edu_Years	TRUE	reported	EYF1A1	textfile	2	TRUE
rs3859523	T	C	T	C	0.0124	0.0166014	0.8208	NA	FALSE	FALSE	FALSE	22	0.0138	82315	35476	46839	0.2291	log odds	Schizophrenia || id:22	PGC	2014	25056061	Disease	Psychiatric / neurological	Schizophrenia	Schizophrenia || PGC || 2014	TRUE	mrbase	NA	NA	NA	NA	NA	NA	NA	0.0018	9.92e-12	NA	Edu_Years	TRUE	reported	EYF1A1	textfile	2	TRUE
rs3948495	T	G	T	G	-0.0089	0.0077995	0.4079	NA	FALSE	FALSE	FALSE	22	0.0108	82315	35476	46839	0.4731	log odds	Schizophrenia || id:22	PGC	2014	25056061	Disease	Psychiatric / neurological	Schizophrenia	Schizophrenia || PGC || 2014	TRUE	mrbase	NA	NA	NA	NA	NA	NA	NA	0.0014	3.95e-10	NA	Edu_Years	TRUE	reported	EYF1A1	textfile	2	TRUE
rs4352658	T	C	T	C	-0.019	-0.00110061	0.081	NA	FALSE	FALSE	FALSE	22	0.0193	82315	35476	46839	0.9545	log odds	Schizophrenia || id:22	PGC	2014	25056061	Disease	Psychiatric / neurological	Schizophrenia	Schizophrenia || PGC || 2014	TRUE	mrbase	NA	NA	NA	NA	NA	NA	NA	0.0026	1.71e-13	NA	Edu_Years	TRUE	reported	EYF1A1	textfile	2	TRUE
rs4384309	A	G	A	G	0.0102	0.0143959	0.4641	NA	FALSE	FALSE	FALSE	22	0.0112	82315	35476	46839	0.1964	log odds	Schizophrenia || id:22	PGC	2014	25056061	Disease	Psychiatric / neurological	Schizophrenia	Schizophrenia || PGC || 2014	TRUE	mrbase	NA	NA	NA	NA	NA	NA	NA	0.0014	4.89e-13	NA	Edu_Years	TRUE	reported	EYF1A1	textfile	2	TRUE
rs4467547	T	G	T	G	0.0121	-0.0142003	0.407	NA	FALSE	FALSE	FALSE	22	0.0111	82315	35476	46839	0.2019	log odds	Schizophrenia || id:22	PGC	2014	25056061	Disease	Psychiatric / neurological	Schizophrenia	Schizophrenia || PGC || 2014	TRUE	mrbase	NA	NA	NA	NA	NA	NA	NA	0.0014	4.88e-17	NA	Edu_Years	TRUE	reported	EYF1A1	textfile	2	TRUE
rs4675248	A	G	A	G	-0.0094	0.0131038	0.3995	NA	FALSE	FALSE	FALSE	22	0.0108	82315	35476	46839	0.2266	log odds	Schizophrenia || id:22	PGC	2014	25056061	Disease	Psychiatric / neurological	Schizophrenia	Schizophrenia || PGC || 2014	TRUE	mrbase	NA	NA	NA	NA	NA	NA	NA	0.0014	4.5e-11	NA	Edu_Years	TRUE	reported	EYF1A1	textfile	2	TRUE
rs4719944	T	C	T	C	-0.0121	-0.0137035	0.5462	NA	FALSE	FALSE	FALSE	22	0.0105	82315	35476	46839	0.1947	log odds	Schizophrenia || id:22	PGC	2014	25056061	Disease	Psychiatric / neurological	Schizophrenia	Schizophrenia || PGC || 2014	TRUE	mrbase	NA	NA	NA	NA	NA	NA	NA	0.0014	9.25e-18	NA	Edu_Years	TRUE	reported	EYF1A1	textfile	2	TRUE
rs4726070	A	G	A	G	0.0122	0.00259663	0.6021	NA	FALSE	FALSE	FALSE	22	0.0108	82315	35476	46839	0.8108	log odds	Schizophrenia || id:22	PGC	2014	25056061	Disease	Psychiatric / neurological	Schizophrenia	Schizophrenia || PGC || 2014	TRUE	mrbase	NA	NA	NA	NA	NA	NA	NA	0.0014	1.36e-17	NA	Edu_Years	TRUE	reported	EYF1A1	textfile	2	TRUE
rs4778058	T	C	T	C	-0.0092	-0.00729656	0.4964	NA	FALSE	FALSE	FALSE	22	0.0109	82315	35476	46839	0.5047	log odds	Schizophrenia || id:22	PGC	2014	25056061	Disease	Psychiatric / neurological	Schizophrenia	Schizophrenia || PGC || 2014	TRUE	mrbase	NA	NA	NA	NA	NA	NA	NA	0.0014	4.92e-11	NA	Edu_Years	TRUE	reported	EYF1A1	textfile	2	TRUE
rs4787457	A	G	A	G	0.0162	-0.00979784	0.6339	NA	FALSE	FALSE	FALSE	22	0.0111	82315	35476	46839	0.376	log odds	Schizophrenia || id:22	PGC	2014	25056061	Disease	Psychiatric / neurological	Schizophrenia	Schizophrenia || PGC || 2014	TRUE	mrbase	NA	NA	NA	NA	NA	NA	NA	0.0015	1.23e-28	NA	Edu_Years	TRUE	reported	EYF1A1	textfile	2	TRUE
rs4793090	A	G	A	G	0.0084	0.0213994	0.6635	NA	FALSE	FALSE	FALSE	22	0.0111	82315	35476	46839	0.05428	log odds	Schizophrenia || id:22	PGC	2014	25056061	Disease	Psychiatric / neurological	Schizophrenia	Schizophrenia || PGC || 2014	TRUE	mrbase	NA	NA	NA	NA	NA	NA	NA	0.0015	1.67e-08	NA	Edu_Years	TRUE	reported	EYF1A1	textfile	2	TRUE
rs4839155	T	G	T	G	0.0115	0.0120965	0.7671	NA	FALSE	FALSE	FALSE	22	0.0124	82315	35476	46839	0.3288	log odds	Schizophrenia || id:22	PGC	2014	25056061	Disease	Psychiatric / neurological	Schizophrenia	Schizophrenia || PGC || 2014	TRUE	mrbase	NA	NA	NA	NA	NA	NA	NA	0.0017	4.66e-12	NA	Edu_Years	TRUE	reported	EYF1A1	textfile	2	TRUE
rs4846724	A	G	A	G	0.0098	0.001998	0.5347	NA	FALSE	FALSE	FALSE	22	0.0106	82315	35476	46839	0.8515	log odds	Schizophrenia || id:22	PGC	2014	25056061	Disease	Psychiatric / neurological	Schizophrenia	Schizophrenia || PGC || 2014	TRUE	mrbase	NA	NA	NA	NA	NA	NA	NA	0.0014	2.89e-12	NA	Edu_Years	TRUE	reported	EYF1A1	textfile	2	TRUE
rs4848924	A	C	A	C	-0.0117	0.00219758	0.71	NA	FALSE	FALSE	FALSE	22	0.0115	82315	35476	46839	0.8472	log odds	Schizophrenia || id:22	PGC	2014	25056061	Disease	Psychiatric / neurological	Schizophrenia	Schizophrenia || PGC || 2014	TRUE	mrbase	NA	NA	NA	NA	NA	NA	NA	0.0015	3.56e-14	NA	Edu_Years	TRUE	reported	EYF1A1	textfile	2	TRUE
rs4904523	A	G	A	G	-0.0082	-0.00910129	0.5208	NA	FALSE	FALSE	FALSE	22	0.0105	82315	35476	46839	0.3884	log odds	Schizophrenia || id:22	PGC	2014	25056061	Disease	Psychiatric / neurological	Schizophrenia	Schizophrenia || PGC || 2014	TRUE	mrbase	NA	NA	NA	NA	NA	NA	NA	0.0014	6.27e-09	NA	Edu_Years	TRUE	reported	EYF1A1	textfile	2	TRUE
rs4915735	A	G	A	G	0.0116	0.0148985	0.1408	NA	FALSE	FALSE	FALSE	22	0.0157	82315	35476	46839	0.3433	log odds	Schizophrenia || id:22	PGC	2014	25056061	Disease	Psychiatric / neurological	Schizophrenia	Schizophrenia || PGC || 2014	TRUE	mrbase	NA	NA	NA	NA	NA	NA	NA	0.002	9.56e-09	NA	Edu_Years	TRUE	reported	EYF1A1	textfile	2	TRUE
rs4977885	A	G	A	G	-0.0084	0.0167981	0.3971	NA	FALSE	FALSE	FALSE	22	0.0111	82315	35476	46839	0.1306	log odds	Schizophrenia || id:22	PGC	2014	25056061	Disease	Psychiatric / neurological	Schizophrenia	Schizophrenia || PGC || 2014	TRUE	mrbase	NA	NA	NA	NA	NA	NA	NA	0.0014	6.78e-09	NA	Edu_Years	TRUE	reported	EYF1A1	textfile	2	TRUE
rs4984541	A	G	A	G	-0.0138	-0.00700447	0.7666	NA	FALSE	FALSE	FALSE	22	0.0129	82315	35476	46839	0.5843	log odds	Schizophrenia || id:22	PGC	2014	25056061	Disease	Psychiatric / neurological	Schizophrenia	Schizophrenia || PGC || 2014	TRUE	mrbase	NA	NA	NA	NA	NA	NA	NA	0.0017	3.4e-16	NA	Edu_Years	TRUE	reported	EYF1A1	textfile	2	TRUE
rs56099375	T	C	T	C	0.012	-0.0187038	0.241	NA	FALSE	FALSE	FALSE	22	0.0137	82315	35476	46839	0.1709	log odds	Schizophrenia || id:22	PGC	2014	25056061	Disease	Psychiatric / neurological	Schizophrenia	Schizophrenia || PGC || 2014	TRUE	mrbase	NA	NA	NA	NA	NA	NA	NA	0.0017	3.1e-13	NA	Edu_Years	TRUE	reported	EYF1A1	textfile	2	TRUE
rs56391344	A	G	A	G	0.0148	-0.005103	0.2526	NA	FALSE	FALSE	FALSE	22	0.0127	82315	35476	46839	0.6868	log odds	Schizophrenia || id:22	PGC	2014	25056061	Disease	Psychiatric / neurological	Schizophrenia	Schizophrenia || PGC || 2014	TRUE	mrbase	NA	NA	NA	NA	NA	NA	NA	0.0016	7.49e-20	NA	Edu_Years	TRUE	reported	EYF1A1	textfile	2	TRUE
rs57204268	A	G	A	G	0.0114	-0.00530404	0.8497	NA	FALSE	FALSE	FALSE	22	0.015	82315	35476	46839	0.7234	log odds	Schizophrenia || id:22	PGC	2014	25056061	Disease	Psychiatric / neurological	Schizophrenia	Schizophrenia || PGC || 2014	TRUE	mrbase	NA	NA	NA	NA	NA	NA	NA	0.002	9.94e-09	NA	Edu_Years	TRUE	reported	EYF1A1	textfile	2	TRUE
rs57349798	A	G	A	G	0.0093	-0.0107981	0.4094	NA	FALSE	FALSE	FALSE	22	0.0111	82315	35476	46839	0.3304	log odds	Schizophrenia || id:22	PGC	2014	25056061	Disease	Psychiatric / neurological	Schizophrenia	Schizophrenia || PGC || 2014	TRUE	mrbase	NA	NA	NA	NA	NA	NA	NA	0.0014	8.63e-11	NA	Edu_Years	TRUE	reported	EYF1A1	textfile	2	TRUE
rs575113	A	G	A	G	0.0133	0.00479847	0.2941	NA	FALSE	FALSE	FALSE	22	0.0117	82315	35476	46839	0.6814	log odds	Schizophrenia || id:22	PGC	2014	25056061	Disease	Psychiatric / neurological	Schizophrenia	Schizophrenia || PGC || 2014	TRUE	mrbase	NA	NA	NA	NA	NA	NA	NA	0.0015	7.52e-18	NA	Edu_Years	TRUE	reported	EYF1A1	textfile	2	TRUE
rs5754753	T	C	T	C	-0.0126	-0.0183982	0.7178	NA	FALSE	FALSE	FALSE	22	0.0122	82315	35476	46839	0.1306	log odds	Schizophrenia || id:22	PGC	2014	25056061	Disease	Psychiatric / neurological	Schizophrenia	Schizophrenia || PGC || 2014	TRUE	mrbase	NA	NA	NA	NA	NA	NA	NA	0.0016	6.15e-16	NA	Edu_Years	TRUE	reported	EYF1A1	textfile	2	TRUE
rs57661533	T	C	T	C	-0.0114	-0.00690378	0.1341	NA	FALSE	FALSE	FALSE	22	0.0149	82315	35476	46839	0.6448	log odds	Schizophrenia || id:22	PGC	2014	25056061	Disease	Psychiatric / neurological	Schizophrenia	Schizophrenia || PGC || 2014	TRUE	mrbase	NA	NA	NA	NA	NA	NA	NA	0.0021	3.24e-08	NA	Edu_Years	TRUE	reported	EYF1A1	textfile	2	TRUE
rs580652	T	C	T	C	-0.0147	0.0126003	0.9017	NA	FALSE	FALSE	FALSE	22	0.0173	82315	35476	46839	0.4645	log odds	Schizophrenia || id:22	PGC	2014	25056061	Disease	Psychiatric / neurological	Schizophrenia	Schizophrenia || PGC || 2014	TRUE	mrbase	NA	NA	NA	NA	NA	NA	NA	0.0024	4.65e-10	NA	Edu_Years	TRUE	reported	EYF1A1	textfile	2	TRUE
rs6043521	T	C	T	C	-0.0083	0.0131038	0.6035	NA	FALSE	FALSE	FALSE	22	0.0112	82315	35476	46839	0.2434	log odds	Schizophrenia || id:22	PGC	2014	25056061	Disease	Psychiatric / neurological	Schizophrenia	Schizophrenia || PGC || 2014	TRUE	mrbase	NA	NA	NA	NA	NA	NA	NA	0.0014	9.72e-09	NA	Edu_Years	TRUE	reported	EYF1A1	textfile	2	TRUE
rs6065080	T	C	T	C	-0.013	-0.00040008	0.3589	NA	FALSE	FALSE	FALSE	22	0.0109	82315	35476	46839	0.9689	log odds	Schizophrenia || id:22	PGC	2014	25056061	Disease	Psychiatric / neurological	Schizophrenia	Schizophrenia || PGC || 2014	TRUE	mrbase	NA	NA	NA	NA	NA	NA	NA	0.0015	7.49e-19	NA	Edu_Years	TRUE	reported	EYF1A1	textfile	2	TRUE
rs6123924	A	G	A	G	0.0129	-0.0248051	0.8445	NA	FALSE	FALSE	FALSE	22	0.0145	82315	35476	46839	0.08736	log odds	Schizophrenia || id:22	PGC	2014	25056061	Disease	Psychiatric / neurological	Schizophrenia	Schizophrenia || PGC || 2014	TRUE	mrbase	NA	NA	NA	NA	NA	NA	NA	0.0019	3.2e-11	NA	Edu_Years	TRUE	reported	EYF1A1	textfile	2	TRUE
rs61527214	A	G	A	G	0.011	0.00219758	0.4113	NA	FALSE	FALSE	FALSE	22	0.011	82315	35476	46839	0.8405	log odds	Schizophrenia || id:22	PGC	2014	25056061	Disease	Psychiatric / neurological	Schizophrenia	Schizophrenia || PGC || 2014	TRUE	mrbase	NA	NA	NA	NA	NA	NA	NA	0.0014	1.13e-14	NA	Edu_Years	TRUE	reported	EYF1A1	textfile	2	TRUE
rs61798586	A	C	A	C	-0.0112	-0.0182964	0.1444	NA	FALSE	FALSE	FALSE	22	0.0154	82315	35476	46839	0.2348	log odds	Schizophrenia || id:22	PGC	2014	25056061	Disease	Psychiatric / neurological	Schizophrenia	Schizophrenia || PGC || 2014	TRUE	mrbase	NA	NA	NA	NA	NA	NA	NA	0.002	2.05e-08	NA	Edu_Years	TRUE	reported	EYF1A1	textfile	2	TRUE
rs61997667	T	C	T	C	-0.0144	0.0160997	0.1511	NA	FALSE	FALSE	FALSE	22	0.0152	82315	35476	46839	0.2884	log odds	Schizophrenia || id:22	PGC	2014	25056061	Disease	Psychiatric / neurological	Schizophrenia	Schizophrenia || PGC || 2014	TRUE	mrbase	NA	NA	NA	NA	NA	NA	NA	0.002	2.24e-13	NA	Edu_Years	TRUE	reported	EYF1A1	textfile	2	TRUE
rs62155350	A	G	A	G	0.0338	-0.0170953	0.0186	NA	FALSE	FALSE	FALSE	22	0.0419	82315	35476	46839	0.6837	log odds	Schizophrenia || id:22	PGC	2014	25056061	Disease	Psychiatric / neurological	Schizophrenia	Schizophrenia || PGC || 2014	TRUE	mrbase	NA	NA	NA	NA	NA	NA	NA	0.0053	1.69e-10	NA	Edu_Years	TRUE	reported	EYF1A1	textfile	2	TRUE
rs62174974	A	G	A	G	-0.0105	0.00620074	0.1949	NA	FALSE	FALSE	FALSE	22	0.0131	82315	35476	46839	0.6341	log odds	Schizophrenia || id:22	PGC	2014	25056061	Disease	Psychiatric / neurological	Schizophrenia	Schizophrenia || PGC || 2014	TRUE	mrbase	NA	NA	NA	NA	NA	NA	NA	0.0018	2.76e-09	NA	Edu_Years	TRUE	reported	EYF1A1	textfile	2	TRUE
rs62179650	A	G	A	G	0.0112	0.0252973	0.2995	NA	FALSE	FALSE	FALSE	22	0.0117	82315	35476	46839	0.03153	log odds	Schizophrenia || id:22	PGC	2014	25056061	Disease	Psychiatric / neurological	Schizophrenia	Schizophrenia || PGC || 2014	TRUE	mrbase	NA	NA	NA	NA	NA	NA	NA	0.0016	5.66e-13	NA	Edu_Years	TRUE	reported	EYF1A1	textfile	2	TRUE
rs62182994	T	C	T	C	0.0137	0.00539542	0.6894	NA	FALSE	FALSE	FALSE	22	0.0117	82315	35476	46839	0.6454	log odds	Schizophrenia || id:22	PGC	2014	25056061	Disease	Psychiatric / neurological	Schizophrenia	Schizophrenia || PGC || 2014	TRUE	mrbase	NA	NA	NA	NA	NA	NA	NA	0.0015	2.55e-19	NA	Edu_Years	TRUE	reported	EYF1A1	textfile	2	TRUE
rs62379838	T	C	T	C	0.0121	-0.0122042	0.6953	NA	FALSE	FALSE	FALSE	22	0.0116	82315	35476	46839	0.2914	log odds	Schizophrenia || id:22	PGC	2014	25056061	Disease	Psychiatric / neurological	Schizophrenia	Schizophrenia || PGC || 2014	TRUE	mrbase	NA	NA	NA	NA	NA	NA	NA	0.0015	1.77e-15	NA	Edu_Years	TRUE	reported	EYF1A1	textfile	2	TRUE
rs6490618	T	C	T	C	0.0088	-0.002002	0.327	NA	FALSE	FALSE	FALSE	22	0.0112	82315	35476	46839	0.8573	log odds	Schizophrenia || id:22	PGC	2014	25056061	Disease	Psychiatric / neurological	Schizophrenia	Schizophrenia || PGC || 2014	TRUE	mrbase	NA	NA	NA	NA	NA	NA	NA	0.0015	3.48e-09	NA	Edu_Years	TRUE	reported	EYF1A1	textfile	2	TRUE
rs6557171	T	C	T	C	-0.0155	0.00770028	0.3232	NA	FALSE	FALSE	FALSE	22	0.0113	82315	35476	46839	0.5001	log odds	Schizophrenia || id:22	PGC	2014	25056061	Disease	Psychiatric / neurological	Schizophrenia	Schizophrenia || PGC || 2014	TRUE	mrbase	NA	NA	NA	NA	NA	NA	NA	0.0015	5.48e-25	NA	Edu_Years	TRUE	reported	EYF1A1	textfile	2	TRUE
rs660001	A	G	A	G	-0.0164	-0.0271965	0.2113	NA	FALSE	FALSE	FALSE	22	0.0128	82315	35476	46839	0.03326	log odds	Schizophrenia || id:22	PGC	2014	25056061	Disease	Psychiatric / neurological	Schizophrenia	Schizophrenia || PGC || 2014	TRUE	mrbase	NA	NA	NA	NA	NA	NA	NA	0.0017	1.66e-21	NA	Edu_Years	TRUE	reported	EYF1A1	textfile	2	TRUE
rs66568921	T	G	T	G	-0.0181	-0.0108992	0.6441	NA	FALSE	FALSE	FALSE	22	0.0109	82315	35476	46839	0.3173	log odds	Schizophrenia || id:22	PGC	2014	25056061	Disease	Psychiatric / neurological	Schizophrenia	Schizophrenia || PGC || 2014	TRUE	mrbase	NA	NA	NA	NA	NA	NA	NA	0.0015	7.6e-34	NA	Edu_Years	TRUE	reported	EYF1A1	textfile	2	TRUE
rs66721975	A	G	A	G	-0.0087	-0.00849599	0.2903	NA	FALSE	FALSE	FALSE	22	0.0119	82315	35476	46839	0.4717	log odds	Schizophrenia || id:22	PGC	2014	25056061	Disease	Psychiatric / neurological	Schizophrenia	Schizophrenia || PGC || 2014	TRUE	mrbase	NA	NA	NA	NA	NA	NA	NA	0.0015	1.51e-08	NA	Edu_Years	TRUE	reported	EYF1A1	textfile	2	TRUE
rs6690195	T	C	T	C	-0.0113	0.000899595	0.4907	NA	FALSE	FALSE	FALSE	22	0.011	82315	35476	46839	0.9374	log odds	Schizophrenia || id:22	PGC	2014	25056061	Disease	Psychiatric / neurological	Schizophrenia	Schizophrenia || PGC || 2014	TRUE	mrbase	NA	NA	NA	NA	NA	NA	NA	0.0014	7.89e-16	NA	Edu_Years	TRUE	reported	EYF1A1	textfile	2	TRUE
rs6697584	T	C	T	C	-0.0126	-0.0153979	0.7852	NA	FALSE	FALSE	FALSE	22	0.0131	82315	35476	46839	0.2401	log odds	Schizophrenia || id:22	PGC	2014	25056061	Disease	Psychiatric / neurological	Schizophrenia	Schizophrenia || PGC || 2014	TRUE	mrbase	NA	NA	NA	NA	NA	NA	NA	0.0017	1.43e-13	NA	Edu_Years	TRUE	reported	EYF1A1	textfile	2	TRUE
rs6731373	A	G	A	G	-0.0115	-0.0222047	0.339	NA	FALSE	FALSE	FALSE	22	0.0119	82315	35476	46839	0.06224	log odds	Schizophrenia || id:22	PGC	2014	25056061	Disease	Psychiatric / neurological	Schizophrenia	Schizophrenia || PGC || 2014	TRUE	mrbase	NA	NA	NA	NA	NA	NA	NA	0.0015	1.39e-14	NA	Edu_Years	TRUE	reported	EYF1A1	textfile	2	TRUE
rs6812533	T	C	T	C	0.0106	0.00929665	0.7444	NA	FALSE	FALSE	FALSE	22	0.012	82315	35476	46839	0.4389	log odds	Schizophrenia || id:22	PGC	2014	25056061	Disease	Psychiatric / neurological	Schizophrenia	Schizophrenia || PGC || 2014	TRUE	mrbase	NA	NA	NA	NA	NA	NA	NA	0.0016	4.85e-11	NA	Edu_Years	TRUE	reported	EYF1A1	textfile	2	TRUE
rs68145588	T	G	T	G	-0.0127	0.0274011	0.1395	NA	FALSE	FALSE	FALSE	22	0.0166	82315	35476	46839	0.09837	log odds	Schizophrenia || id:22	PGC	2014	25056061	Disease	Psychiatric / neurological	Schizophrenia	Schizophrenia || PGC || 2014	TRUE	mrbase	NA	NA	NA	NA	NA	NA	NA	0.0021	7.53e-10	NA	Edu_Years	TRUE	reported	EYF1A1	textfile	2	TRUE
rs6917154	T	C	T	C	0.0127	0.0190965	0.1236	NA	FALSE	FALSE	FALSE	22	0.0169	82315	35476	46839	0.258	log odds	Schizophrenia || id:22	PGC	2014	25056061	Disease	Psychiatric / neurological	Schizophrenia	Schizophrenia || PGC || 2014	TRUE	mrbase	NA	NA	NA	NA	NA	NA	NA	0.0021	2.55e-09	NA	Edu_Years	TRUE	reported	EYF1A1	textfile	2	TRUE
rs6924023	A	G	A	G	0.0107	-0.00719583	0.7548	NA	FALSE	FALSE	FALSE	22	0.0125	82315	35476	46839	0.5669	log odds	Schizophrenia || id:22	PGC	2014	25056061	Disease	Psychiatric / neurological	Schizophrenia	Schizophrenia || PGC || 2014	TRUE	mrbase	NA	NA	NA	NA	NA	NA	NA	0.0016	5.17e-11	NA	Edu_Years	TRUE	reported	EYF1A1	textfile	2	TRUE
rs6977237	T	C	T	C	0.0082	0.0213994	0.4725	NA	FALSE	FALSE	FALSE	22	0.0106	82315	35476	46839	0.04367	log odds	Schizophrenia || id:22	PGC	2014	25056061	Disease	Psychiatric / neurological	Schizophrenia	Schizophrenia || PGC || 2014	TRUE	mrbase	NA	NA	NA	NA	NA	NA	NA	0.0014	5.59e-09	NA	Edu_Years	TRUE	reported	EYF1A1	textfile	2	TRUE
rs6994287	A	G	A	G	0.0102	-0.00700447	0.4055	NA	FALSE	FALSE	FALSE	22	0.0109	82315	35476	46839	0.5217	log odds	Schizophrenia || id:22	PGC	2014	25056061	Disease	Psychiatric / neurological	Schizophrenia	Schizophrenia || PGC || 2014	TRUE	mrbase	NA	NA	NA	NA	NA	NA	NA	0.0014	1.11e-12	NA	Edu_Years	TRUE	reported	EYF1A1	textfile	2	TRUE
rs7012546	T	C	T	C	0.0092	-0.00260339	0.4166	NA	FALSE	FALSE	FALSE	22	0.0109	82315	35476	46839	0.8102	log odds	Schizophrenia || id:22	PGC	2014	25056061	Disease	Psychiatric / neurological	Schizophrenia	Schizophrenia || PGC || 2014	TRUE	mrbase	NA	NA	NA	NA	NA	NA	NA	0.0014	1.25e-10	NA	Edu_Years	TRUE	reported	EYF1A1	textfile	2	TRUE
rs7108020	A	C	A	C	0.0111	-0.0174005	0.6475	NA	FALSE	FALSE	FALSE	22	0.0113	82315	35476	46839	0.1218	log odds	Schizophrenia || id:22	PGC	2014	25056061	Disease	Psychiatric / neurological	Schizophrenia	Schizophrenia || PGC || 2014	TRUE	mrbase	NA	NA	NA	NA	NA	NA	NA	0.0015	3.91e-14	NA	Edu_Years	TRUE	reported	EYF1A1	textfile	2	TRUE
rs7167688	T	C	T	C	-0.0094	-0.00160128	0.4917	NA	FALSE	FALSE	FALSE	22	0.0107	82315	35476	46839	0.8834	log odds	Schizophrenia || id:22	PGC	2014	25056061	Disease	Psychiatric / neurological	Schizophrenia	Schizophrenia || PGC || 2014	TRUE	mrbase	NA	NA	NA	NA	NA	NA	NA	0.0014	1.71e-11	NA	Edu_Years	TRUE	reported	EYF1A1	textfile	2	TRUE
rs7171405	A	G	A	G	-0.0101	-0.00520351	0.2432	NA	FALSE	FALSE	FALSE	22	0.0123	82315	35476	46839	0.6746	log odds	Schizophrenia || id:22	PGC	2014	25056061	Disease	Psychiatric / neurological	Schizophrenia	Schizophrenia || PGC || 2014	TRUE	mrbase	NA	NA	NA	NA	NA	NA	NA	0.0016	7.53e-10	NA	Edu_Years	TRUE	reported	EYF1A1	textfile	2	TRUE
rs717996	T	C	T	C	-0.0122	-0.00700447	0.5986	NA	FALSE	FALSE	FALSE	22	0.0109	82315	35476	46839	0.5234	log odds	Schizophrenia || id:22	PGC	2014	25056061	Disease	Psychiatric / neurological	Schizophrenia	Schizophrenia || PGC || 2014	TRUE	mrbase	NA	NA	NA	NA	NA	NA	NA	0.0014	1.89e-17	NA	Edu_Years	TRUE	reported	EYF1A1	textfile	2	TRUE
rs7254263	T	C	T	C	-0.0119	-0.00280393	0.285	NA	FALSE	FALSE	FALSE	22	0.0117	82315	35476	46839	0.8109	log odds	Schizophrenia || id:22	PGC	2014	25056061	Disease	Psychiatric / neurological	Schizophrenia	Schizophrenia || PGC || 2014	TRUE	mrbase	NA	NA	NA	NA	NA	NA	NA	0.0016	1.84e-14	NA	Edu_Years	TRUE	reported	EYF1A1	textfile	2	TRUE
rs72622559	T	C	T	C	-0.012	-0.0221025	0.2301	NA	FALSE	FALSE	FALSE	22	0.0122	82315	35476	46839	0.07029	log odds	Schizophrenia || id:22	PGC	2014	25056061	Disease	Psychiatric / neurological	Schizophrenia	Schizophrenia || PGC || 2014	TRUE	mrbase	NA	NA	NA	NA	NA	NA	NA	0.0017	5.5e-13	NA	Edu_Years	TRUE	reported	EYF1A1	textfile	2	TRUE
rs72709560	A	G	A	G	0.0085	-0.0112025	0.6865	NA	FALSE	FALSE	FALSE	22	0.0124	82315	35476	46839	0.3651	log odds	Schizophrenia || id:22	PGC	2014	25056061	Disease	Psychiatric / neurological	Schizophrenia	Schizophrenia || PGC || 2014	TRUE	mrbase	NA	NA	NA	NA	NA	NA	NA	0.0015	2.03e-08	NA	Edu_Years	TRUE	reported	EYF1A1	textfile	2	TRUE
rs72829857	A	G	A	G	-0.0149	-0.00619918	0.761	NA	FALSE	FALSE	FALSE	22	0.0125	82315	35476	46839	0.6218	log odds	Schizophrenia || id:22	PGC	2014	25056061	Disease	Psychiatric / neurological	Schizophrenia	Schizophrenia || PGC || 2014	TRUE	mrbase	NA	NA	NA	NA	NA	NA	NA	0.0016	1.52e-19	NA	Edu_Years	TRUE	reported	EYF1A1	textfile	2	TRUE
rs72944064	T	C	T	C	-0.0098	-0.00619918	0.7437	NA	FALSE	FALSE	FALSE	22	0.0124	82315	35476	46839	0.6206	log odds	Schizophrenia || id:22	PGC	2014	25056061	Disease	Psychiatric / neurological	Schizophrenia	Schizophrenia || PGC || 2014	TRUE	mrbase	NA	NA	NA	NA	NA	NA	NA	0.0016	9.39e-10	NA	Edu_Years	TRUE	reported	EYF1A1	textfile	2	TRUE
rs72962169	T	C	T	C	-0.0174	-0.00879859	0.1595	NA	FALSE	FALSE	FALSE	22	0.0145	82315	35476	46839	0.5435	log odds	Schizophrenia || id:22	PGC	2014	25056061	Disease	Psychiatric / neurological	Schizophrenia	Schizophrenia || PGC || 2014	TRUE	mrbase	NA	NA	NA	NA	NA	NA	NA	0.0019	1.26e-19	NA	Edu_Years	TRUE	reported	EYF1A1	textfile	2	TRUE
rs72993796	T	C	T	C	0.0127	0.0134985	0.8836	NA	FALSE	FALSE	FALSE	22	0.0191	82315	35476	46839	0.4809	log odds	Schizophrenia || id:22	PGC	2014	25056061	Disease	Psychiatric / neurological	Schizophrenia	Schizophrenia || PGC || 2014	TRUE	mrbase	NA	NA	NA	NA	NA	NA	NA	0.0022	1.12e-08	NA	Edu_Years	TRUE	reported	EYF1A1	textfile	2	TRUE
rs73055556	A	G	A	G	0.0111	0.0263011	0.1385	NA	FALSE	FALSE	FALSE	22	0.0153	82315	35476	46839	0.08624	log odds	Schizophrenia || id:22	PGC	2014	25056061	Disease	Psychiatric / neurological	Schizophrenia	Schizophrenia || PGC || 2014	TRUE	mrbase	NA	NA	NA	NA	NA	NA	NA	0.002	4.95e-08	NA	Edu_Years	TRUE	reported	EYF1A1	textfile	2	TRUE
rs7321274	A	G	A	G	0.0114	-0.00280393	0.7999	NA	FALSE	FALSE	FALSE	22	0.0132	82315	35476	46839	0.8286	log odds	Schizophrenia || id:22	PGC	2014	25056061	Disease	Psychiatric / neurological	Schizophrenia	Schizophrenia || PGC || 2014	TRUE	mrbase	NA	NA	NA	NA	NA	NA	NA	0.0018	8.21e-11	NA	Edu_Years	TRUE	reported	EYF1A1	textfile	2	TRUE
rs73581580	A	G	A	G	-0.0181	0.0182033	0.1248	NA	FALSE	FALSE	FALSE	22	0.0196	82315	35476	46839	0.3524	log odds	Schizophrenia || id:22	PGC	2014	25056061	Disease	Psychiatric / neurological	Schizophrenia	Schizophrenia || PGC || 2014	TRUE	mrbase	NA	NA	NA	NA	NA	NA	NA	0.0022	5.78e-16	NA	Edu_Years	TRUE	reported	EYF1A1	textfile	2	TRUE
rs736281	T	C	T	C	0.0086	0.0009995	0.3931	NA	FALSE	FALSE	FALSE	22	0.0109	82315	35476	46839	0.9298	log odds	Schizophrenia || id:22	PGC	2014	25056061	Disease	Psychiatric / neurological	Schizophrenia	Schizophrenia || PGC || 2014	TRUE	mrbase	NA	NA	NA	NA	NA	NA	NA	0.0014	2.49e-09	NA	Edu_Years	TRUE	reported	EYF1A1	textfile	2	TRUE
rs73648455	T	C	T	C	-0.0183	-0.00749804	0.0797	NA	FALSE	FALSE	FALSE	22	0.0199	82315	35476	46839	0.707	log odds	Schizophrenia || id:22	PGC	2014	25056061	Disease	Psychiatric / neurological	Schizophrenia	Schizophrenia || PGC || 2014	TRUE	mrbase	NA	NA	NA	NA	NA	NA	NA	0.0026	1.99e-12	NA	Edu_Years	TRUE	reported	EYF1A1	textfile	2	TRUE
rs74415461	T	C	T	C	0.0176	-0.00979784	0.0843	NA	FALSE	FALSE	FALSE	22	0.0202	82315	35476	46839	0.6256	log odds	Schizophrenia || id:22	PGC	2014	25056061	Disease	Psychiatric / neurological	Schizophrenia	Schizophrenia || PGC || 2014	TRUE	mrbase	NA	NA	NA	NA	NA	NA	NA	0.0026	6.25e-12	NA	Edu_Years	TRUE	reported	EYF1A1	textfile	2	TRUE
rs7449561	A	G	A	G	0.0102	-0.00950503	0.226	NA	FALSE	FALSE	FALSE	22	0.0126	82315	35476	46839	0.4521	log odds	Schizophrenia || id:22	PGC	2014	25056061	Disease	Psychiatric / neurological	Schizophrenia	Schizophrenia || PGC || 2014	TRUE	mrbase	NA	NA	NA	NA	NA	NA	NA	0.0017	9.73e-10	NA	Edu_Years	TRUE	reported	EYF1A1	textfile	2	TRUE
rs7460106	T	C	T	C	-0.0123	0.0214973	0.762	NA	FALSE	FALSE	FALSE	22	0.0133	82315	35476	46839	0.1069	log odds	Schizophrenia || id:22	PGC	2014	25056061	Disease	Psychiatric / neurological	Schizophrenia	Schizophrenia || PGC || 2014	TRUE	mrbase	NA	NA	NA	NA	NA	NA	NA	0.0017	2.06e-13	NA	Edu_Years	TRUE	reported	EYF1A1	textfile	2	TRUE
rs74747621	T	C	T	C	0.0153	0.00229736	0.1124	NA	FALSE	FALSE	FALSE	22	0.0166	82315	35476	46839	0.8877	log odds	Schizophrenia || id:22	PGC	2014	25056061	Disease	Psychiatric / neurological	Schizophrenia	Schizophrenia || PGC || 2014	TRUE	mrbase	NA	NA	NA	NA	NA	NA	NA	0.0022	6.29e-12	NA	Edu_Years	TRUE	reported	EYF1A1	textfile	2	TRUE
rs74787922	A	C	A	C	0.0182	-0.0191013	0.9333	NA	FALSE	FALSE	FALSE	22	0.0227	82315	35476	46839	0.4008	log odds	Schizophrenia || id:22	PGC	2014	25056061	Disease	Psychiatric / neurological	Schizophrenia	Schizophrenia || PGC || 2014	TRUE	mrbase	NA	NA	NA	NA	NA	NA	NA	0.0028	8.97e-11	NA	Edu_Years	TRUE	reported	EYF1A1	textfile	2	TRUE
rs75177132	T	C	T	C	0.0298	-0.00839514	0.0476	NA	FALSE	FALSE	FALSE	22	0.0308	82315	35476	46839	0.7839	log odds	Schizophrenia || id:22	PGC	2014	25056061	Disease	Psychiatric / neurological	Schizophrenia	Schizophrenia || PGC || 2014	TRUE	mrbase	TRUE	rs75177132	rs117520996	T	C	T	G	0.0036	1.01e-16	NA	Edu_Years	TRUE	reported	EYF1A1	textfile	2	TRUE
rs7575637	A	G	A	G	0.0107	0.017496	0.4538	NA	FALSE	FALSE	FALSE	22	0.0107	82315	35476	46839	0.1022	log odds	Schizophrenia || id:22	PGC	2014	25056061	Disease	Psychiatric / neurological	Schizophrenia	Schizophrenia || PGC || 2014	TRUE	mrbase	NA	NA	NA	NA	NA	NA	NA	0.0014	3.43e-14	NA	Edu_Years	TRUE	reported	EYF1A1	textfile	2	TRUE
rs7603132	A	G	A	G	0.0137	-0.0194989	0.1938	NA	FALSE	FALSE	FALSE	22	0.0135	82315	35476	46839	0.1491	log odds	Schizophrenia || id:22	PGC	2014	25056061	Disease	Psychiatric / neurological	Schizophrenia	Schizophrenia || PGC || 2014	TRUE	mrbase	NA	NA	NA	NA	NA	NA	NA	0.0018	1.2e-14	NA	Edu_Years	TRUE	reported	EYF1A1	textfile	2	TRUE
rs76235882	A	G	A	G	0.0241	-0.0277001	0.966	NA	FALSE	FALSE	FALSE	22	0.0283	82315	35476	46839	0.3283	log odds	Schizophrenia || id:22	PGC	2014	25056061	Disease	Psychiatric / neurological	Schizophrenia	Schizophrenia || PGC || 2014	TRUE	mrbase	NA	NA	NA	NA	NA	NA	NA	0.0039	4.52e-10	NA	Edu_Years	TRUE	reported	EYF1A1	textfile	2	TRUE
rs76246107	A	G	A	G	-0.0162	-0.0159973	0.0941	NA	FALSE	FALSE	FALSE	22	0.0206	82315	35476	46839	0.4381	log odds	Schizophrenia || id:22	PGC	2014	25056061	Disease	Psychiatric / neurological	Schizophrenia	Schizophrenia || PGC || 2014	TRUE	mrbase	NA	NA	NA	NA	NA	NA	NA	0.0026	6.52e-10	NA	Edu_Years	TRUE	reported	EYF1A1	textfile	2	TRUE
rs7650602	T	C	T	C	-0.0089	-0.00439966	0.5599	NA	FALSE	FALSE	FALSE	22	0.0109	82315	35476	46839	0.6869	log odds	Schizophrenia || id:22	PGC	2014	25056061	Disease	Psychiatric / neurological	Schizophrenia	Schizophrenia || PGC || 2014	TRUE	mrbase	NA	NA	NA	NA	NA	NA	NA	0.0014	2.77e-10	NA	Edu_Years	TRUE	reported	EYF1A1	textfile	2	TRUE
rs7672622	A	G	A	G	-0.0088	-0.00700447	0.7459	NA	FALSE	FALSE	FALSE	22	0.0122	82315	35476	46839	0.565	log odds	Schizophrenia || id:22	PGC	2014	25056061	Disease	Psychiatric / neurological	Schizophrenia	Schizophrenia || PGC || 2014	TRUE	mrbase	NA	NA	NA	NA	NA	NA	NA	0.0016	4.72e-08	NA	Edu_Years	TRUE	reported	EYF1A1	textfile	2	TRUE
rs7683416	T	C	T	C	0.0139	0.0176041	0.4592	NA	FALSE	FALSE	FALSE	22	0.0106	82315	35476	46839	0.09796	log odds	Schizophrenia || id:22	PGC	2014	25056061	Disease	Psychiatric / neurological	Schizophrenia	Schizophrenia || PGC || 2014	TRUE	mrbase	NA	NA	NA	NA	NA	NA	NA	0.0014	6.05e-23	NA	Edu_Years	TRUE	reported	EYF1A1	textfile	2	TRUE
rs7692359	T	C	T	C	-0.0109	0.0147014	0.7786	NA	FALSE	FALSE	FALSE	22	0.0128	82315	35476	46839	0.2518	log odds	Schizophrenia || id:22	PGC	2014	25056061	Disease	Psychiatric / neurological	Schizophrenia	Schizophrenia || PGC || 2014	TRUE	mrbase	NA	NA	NA	NA	NA	NA	NA	0.0017	1.4e-10	NA	Edu_Years	TRUE	reported	EYF1A1	textfile	2	TRUE
rs77025239	A	G	A	G	-0.014	0.00239712	0.1559	NA	FALSE	FALSE	FALSE	22	0.0145	82315	35476	46839	0.8701	log odds	Schizophrenia || id:22	PGC	2014	25056061	Disease	Psychiatric / neurological	Schizophrenia	Schizophrenia || PGC || 2014	TRUE	mrbase	NA	NA	NA	NA	NA	NA	NA	0.0019	4.65e-13	NA	Edu_Years	TRUE	reported	EYF1A1	textfile	2	TRUE
rs77609760	A	G	A	G	0.0236	-0.00599795	0.9346	NA	FALSE	FALSE	FALSE	22	0.0223	82315	35476	46839	0.7874	log odds	Schizophrenia || id:22	PGC	2014	25056061	Disease	Psychiatric / neurological	Schizophrenia	Schizophrenia || PGC || 2014	TRUE	mrbase	NA	NA	NA	NA	NA	NA	NA	0.0028	7.71e-17	NA	Edu_Years	TRUE	reported	EYF1A1	textfile	2	TRUE
rs7849487	T	G	T	G	-0.0167	0.00039992	0.6578	NA	FALSE	FALSE	FALSE	22	0.011	82315	35476	46839	0.9744	log odds	Schizophrenia || id:22	PGC	2014	25056061	Disease	Psychiatric / neurological	Schizophrenia	Schizophrenia || PGC || 2014	TRUE	mrbase	NA	NA	NA	NA	NA	NA	NA	0.0015	1.25e-29	NA	Edu_Years	TRUE	reported	EYF1A1	textfile	2	TRUE
rs78648104	T	C	T	C	-0.0141	0.0262037	0.9137	NA	FALSE	FALSE	FALSE	22	0.0192	82315	35476	46839	0.1738	log odds	Schizophrenia || id:22	PGC	2014	25056061	Disease	Psychiatric / neurological	Schizophrenia	Schizophrenia || PGC || 2014	TRUE	mrbase	NA	NA	NA	NA	NA	NA	NA	0.0025	1.7e-08	NA	Edu_Years	TRUE	reported	EYF1A1	textfile	2	TRUE
rs790647	A	C	A	C	-0.0145	0.00669752	0.2278	NA	FALSE	FALSE	FALSE	22	0.0125	82315	35476	46839	0.5931	log odds	Schizophrenia || id:22	PGC	2014	25056061	Disease	Psychiatric / neurological	Schizophrenia	Schizophrenia || PGC || 2014	TRUE	mrbase	NA	NA	NA	NA	NA	NA	NA	0.0017	3.81e-18	NA	Edu_Years	TRUE	reported	EYF1A1	textfile	2	TRUE
rs7910403	T	G	T	G	0.0122	0.0161981	0.1952	NA	FALSE	FALSE	FALSE	22	0.0138	82315	35476	46839	0.2402	log odds	Schizophrenia || id:22	PGC	2014	25056061	Disease	Psychiatric / neurological	Schizophrenia	Schizophrenia || PGC || 2014	TRUE	mrbase	NA	NA	NA	NA	NA	NA	NA	0.0018	5.08e-12	NA	Edu_Years	TRUE	reported	EYF1A1	textfile	2	TRUE
rs7924036	T	G	T	G	0.0133	0.0195967	0.5124	NA	FALSE	FALSE	FALSE	22	0.0106	82315	35476	46839	0.06383	log odds	Schizophrenia || id:22	PGC	2014	25056061	Disease	Psychiatric / neurological	Schizophrenia	Schizophrenia || PGC || 2014	TRUE	mrbase	NA	NA	NA	NA	NA	NA	NA	0.0014	2.55e-21	NA	Edu_Years	TRUE	reported	EYF1A1	textfile	2	TRUE
rs7972246	T	C	T	C	0.011	0.0142973	0.3451	NA	FALSE	FALSE	FALSE	22	0.0113	82315	35476	46839	0.2032	log odds	Schizophrenia || id:22	PGC	2014	25056061	Disease	Psychiatric / neurological	Schizophrenia	Schizophrenia || PGC || 2014	TRUE	mrbase	NA	NA	NA	NA	NA	NA	NA	0.0015	1.01e-13	NA	Edu_Years	TRUE	reported	EYF1A1	textfile	2	TRUE
rs7974852	A	C	A	C	0.0117	0.0115036	0.5235	NA	FALSE	FALSE	FALSE	22	0.0106	82315	35476	46839	0.2778	log odds	Schizophrenia || id:22	PGC	2014	25056061	Disease	Psychiatric / neurological	Schizophrenia	Schizophrenia || PGC || 2014	TRUE	mrbase	NA	NA	NA	NA	NA	NA	NA	0.0014	1.14e-16	NA	Edu_Years	TRUE	reported	EYF1A1	textfile	2	TRUE
rs7977614	A	G	A	G	-0.0134	0.0200967	0.7143	NA	FALSE	FALSE	FALSE	22	0.0126	82315	35476	46839	0.1112	log odds	Schizophrenia || id:22	PGC	2014	25056061	Disease	Psychiatric / neurological	Schizophrenia	Schizophrenia || PGC || 2014	TRUE	mrbase	NA	NA	NA	NA	NA	NA	NA	0.0016	6.84e-17	NA	Edu_Years	TRUE	reported	EYF1A1	textfile	2	TRUE
rs80257979	T	G	T	G	-0.0252	-0.0346018	0.9677	NA	FALSE	FALSE	FALSE	22	0.0314	82315	35476	46839	0.2708	log odds	Schizophrenia || id:22	PGC	2014	25056061	Disease	Psychiatric / neurological	Schizophrenia	Schizophrenia || PGC || 2014	TRUE	mrbase	NA	NA	NA	NA	NA	NA	NA	0.004	3.31e-10	NA	Edu_Years	TRUE	reported	EYF1A1	textfile	2	TRUE
rs8030487	A	G	A	G	0.0085	-0.0108992	0.6907	NA	FALSE	FALSE	FALSE	22	0.0117	82315	35476	46839	0.3507	log odds	Schizophrenia || id:22	PGC	2014	25056061	Disease	Psychiatric / neurological	Schizophrenia	Schizophrenia || PGC || 2014	TRUE	mrbase	NA	NA	NA	NA	NA	NA	NA	0.0015	2.52e-08	NA	Edu_Years	TRUE	reported	EYF1A1	textfile	2	TRUE
rs8097125	T	C	T	C	0.0086	-0.00480151	0.3802	NA	FALSE	FALSE	FALSE	22	0.0112	82315	35476	46839	0.6657	log odds	Schizophrenia || id:22	PGC	2014	25056061	Disease	Psychiatric / neurological	Schizophrenia	Schizophrenia || PGC || 2014	TRUE	mrbase	NA	NA	NA	NA	NA	NA	NA	0.0014	2.31e-09	NA	Edu_Years	TRUE	reported	EYF1A1	textfile	2	TRUE
rs9289300	T	C	T	C	-0.0164	0.0219963	0.8412	NA	FALSE	FALSE	FALSE	22	0.0147	82315	35476	46839	0.1348	log odds	Schizophrenia || id:22	PGC	2014	25056061	Disease	Psychiatric / neurological	Schizophrenia	Schizophrenia || PGC || 2014	TRUE	mrbase	NA	NA	NA	NA	NA	NA	NA	0.0019	1e-17	NA	Edu_Years	TRUE	reported	EYF1A1	textfile	2	TRUE
rs9359939	A	C	A	C	-0.0105	-0.00700447	0.2431	NA	FALSE	FALSE	FALSE	22	0.0121	82315	35476	46839	0.5648	log odds	Schizophrenia || id:22	PGC	2014	25056061	Disease	Psychiatric / neurological	Schizophrenia	Schizophrenia || PGC || 2014	TRUE	mrbase	NA	NA	NA	NA	NA	NA	NA	0.0016	1.51e-10	NA	Edu_Years	TRUE	reported	EYF1A1	textfile	2	TRUE
rs936496	A	G	A	G	-0.0079	-0.00450011	0.6229	NA	FALSE	FALSE	FALSE	22	0.011	82315	35476	46839	0.6839	log odds	Schizophrenia || id:22	PGC	2014	25056061	Disease	Psychiatric / neurological	Schizophrenia	Schizophrenia || PGC || 2014	TRUE	mrbase	NA	NA	NA	NA	NA	NA	NA	0.0014	4.38e-08	NA	Edu_Years	TRUE	reported	EYF1A1	textfile	2	TRUE
rs9373363	A	G	A	G	-0.0111	0.0194006	0.7485	NA	FALSE	FALSE	FALSE	22	0.0121	82315	35476	46839	0.1071	log odds	Schizophrenia || id:22	PGC	2014	25056061	Disease	Psychiatric / neurological	Schizophrenia	Schizophrenia || PGC || 2014	TRUE	mrbase	NA	NA	NA	NA	NA	NA	NA	0.0016	5.54e-12	NA	Edu_Years	TRUE	reported	EYF1A1	textfile	2	TRUE
rs9411331	A	C	A	C	0.0145	-0.00820356	0.684	NA	FALSE	FALSE	FALSE	22	0.0112	82315	35476	46839	0.4632	log odds	Schizophrenia || id:22	PGC	2014	25056061	Disease	Psychiatric / neurological	Schizophrenia	Schizophrenia || PGC || 2014	TRUE	mrbase	NA	NA	NA	NA	NA	NA	NA	0.0015	7.63e-22	NA	Edu_Years	TRUE	reported	EYF1A1	textfile	2	TRUE
rs9529146	T	C	T	C	0.0127	0.0223973	0.2282	NA	FALSE	FALSE	FALSE	22	0.0124	82315	35476	46839	0.07165	log odds	Schizophrenia || id:22	PGC	2014	25056061	Disease	Psychiatric / neurological	Schizophrenia	Schizophrenia || PGC || 2014	TRUE	mrbase	NA	NA	NA	NA	NA	NA	NA	0.0017	3.48e-14	NA	Edu_Years	TRUE	reported	EYF1A1	textfile	2	TRUE
rs9556958	T	C	T	C	-0.011	-0.0214995	0.5233	NA	FALSE	FALSE	FALSE	22	0.0106	82315	35476	46839	0.04319	log odds	Schizophrenia || id:22	PGC	2014	25056061	Disease	Psychiatric / neurological	Schizophrenia	Schizophrenia || PGC || 2014	TRUE	mrbase	NA	NA	NA	NA	NA	NA	NA	0.0014	5.96e-15	NA	Edu_Years	TRUE	reported	EYF1A1	textfile	2	TRUE
rs9616947	T	C	T	C	-0.0134	-0.00979784	0.3818	NA	FALSE	FALSE	FALSE	22	0.0117	82315	35476	46839	0.4009	log odds	Schizophrenia || id:22	PGC	2014	25056061	Disease	Psychiatric / neurological	Schizophrenia	Schizophrenia || PGC || 2014	TRUE	mrbase	NA	NA	NA	NA	NA	NA	NA	0.0015	3.58e-20	NA	Edu_Years	TRUE	reported	EYF1A1	textfile	2	TRUE
rs9655780	A	G	A	G	-0.0153	0.0228959	0.8287	NA	FALSE	FALSE	FALSE	22	0.0146	82315	35476	46839	0.1156	log odds	Schizophrenia || id:22	PGC	2014	25056061	Disease	Psychiatric / neurological	Schizophrenia	Schizophrenia || PGC || 2014	TRUE	mrbase	NA	NA	NA	NA	NA	NA	NA	0.0019	3.7e-16	NA	Edu_Years	TRUE	reported	EYF1A1	textfile	2	TRUE
rs9853928	T	C	T	C	-0.0127	-0.00900038	0.2102	NA	FALSE	FALSE	FALSE	22	0.0126	82315	35476	46839	0.4734	log odds	Schizophrenia || id:22	PGC	2014	25056061	Disease	Psychiatric / neurological	Schizophrenia	Schizophrenia || PGC || 2014	TRUE	mrbase	NA	NA	NA	NA	NA	NA	NA	0.0017	1.59e-13	NA	Edu_Years	TRUE	reported	EYF1A1	textfile	2	TRUE
rs9859556	T	G	T	G	0.029	0.0156962	0.3132	NA	FALSE	FALSE	FALSE	22	0.0115	82315	35476	46839	0.1728	log odds	Schizophrenia || id:22	PGC	2014	25056061	Disease	Psychiatric / neurological	Schizophrenia	Schizophrenia || PGC || 2014	TRUE	mrbase	NA	NA	NA	NA	NA	NA	NA	0.0015	4.61e-82	NA	Edu_Years	TRUE	reported	EYF1A1	textfile	2	TRUE
rs9927137	A	G	A	G	0.0082	0.00960374	0.5298	NA	FALSE	FALSE	FALSE	22	0.0112	82315	35476	46839	0.3939	log odds	Schizophrenia || id:22	PGC	2014	25056061	Disease	Psychiatric / neurological	Schizophrenia	Schizophrenia || PGC || 2014	TRUE	mrbase	NA	NA	NA	NA	NA	NA	NA	0.0014	5.11e-09	NA	Edu_Years	TRUE	reported	EYF1A1	textfile	2	TRUE
rs9929762	A	G	A	G	0.0096	-0.011597	0.5595	NA	FALSE	FALSE	FALSE	22	0.0106	82315	35476	46839	0.2725	log odds	Schizophrenia || id:22	PGC	2014	25056061	Disease	Psychiatric / neurological	Schizophrenia	Schizophrenia || PGC || 2014	TRUE	mrbase	NA	NA	NA	NA	NA	NA	NA	0.0014	1.03e-11	NA	Edu_Years	TRUE	reported	EYF1A1	textfile	2	TRUE
rs9933256	A	G	A	G	0.0119	-0.00120072	0.5558	NA	FALSE	FALSE	FALSE	22	0.0117	82315	35476	46839	0.9218	log odds	Schizophrenia || id:22	PGC	2014	25056061	Disease	Psychiatric / neurological	Schizophrenia	Schizophrenia || PGC || 2014	TRUE	mrbase	NA	NA	NA	NA	NA	NA	NA	0.0014	6.06e-17	NA	Edu_Years	TRUE	reported	EYF1A1	textfile	2	TRUE

## Sheet: S4.Lee_EduYears_SZ
MR results of Lee EduYears on SZ
Method	outcome	exposure	nsnp	b	se	pval	Q	Q_df	Q_pval	consortium	ncase	ncontrol	pmid	population	intercept	intercept_se	lower_intercept	upper_intercept	intercept_pval	id.outcome	id.exposure	lo_ci	up_ci	or	or_lci95	or_uci95	SNP	author	category	nsnps.outcome.array	sample_size	sex	subcategory	trait	year	Fstat	r2
Inverse variance weighted	Schizophrenia	Edu_Years	238	0.117063	0.0679958	0.0851371	255.354	237	0.196935	PGC	35476	46839	25056061	Mixed	NA	NA	NA	NA	NA	22	D1382j	-0.0162083	0.250335	1.12419	0.983922	1.28446	rs10006235; rs10021733; rs10060023; rs10080647; rs1008078; rs10215082; rs10798888; rs10799615; rs10844179; rs10940921; rs11003463; rs11023764; rs11081529; rs11082011; rs11130380; rs111852224; rs11211123; rs11213482; rs112603734; rs1128956; rs113520408; rs113615161; rs11598765; rs11620355; rs11657342; rs11657979; rs1167827; rs11724690; rs118134876; rs11871429; rs11894424; rs12113634; rs12151248; r…	Ripke S	Disease	9444231	82315	Males and females	Psychiatric / neurological	Schizophrenia	2014	4.71505	0.013488
MR Egger	Schizophrenia	Edu_Years	238	-0.154214	0.246739	0.532568	253.946	236	0.20144	PGC	35476	46839	25056061	Mixed	0.00346985	0.00303394	-0.00247667	0.00941637	0.253915	22	D1382j	-0.637822	0.329394	0.857088	0.528442	1.39012	rs10006235; rs10021733; rs10060023; rs10080647; rs1008078; rs10215082; rs10798888; rs10799615; rs10844179; rs10940921; rs11003463; rs11023764; rs11081529; rs11082011; rs11130380; rs111852224; rs11211123; rs11213482; rs112603734; rs1128956; rs113520408; rs113615161; rs11598765; rs11620355; rs11657342; rs11657979; rs1167827; rs11724690; rs118134876; rs11871429; rs11894424; rs12113634; rs12151248; r…	Ripke S	Disease	9444231	82315	Males and females	Psychiatric / neurological	Schizophrenia	2014
Simple mode	Schizophrenia	Edu_Years	238	0.770924	0.37224	0.039438	NA	NA	NA	PGC	35476	46839	25056061	Mixed	NA	NA	NA	NA	NA	22	D1382j	0.0413325	1.50052	2.16176	1.0422	4.484	rs10006235; rs10021733; rs10060023; rs10080647; rs1008078; rs10215082; rs10798888; rs10799615; rs10844179; rs10940921; rs11003463; rs11023764; rs11081529; rs11082011; rs11130380; rs111852224; rs11211123; rs11213482; rs112603734; rs1128956; rs113520408; rs113615161; rs11598765; rs11620355; rs11657342; rs11657979; rs1167827; rs11724690; rs118134876; rs11871429; rs11894424; rs12113634; rs12151248; r…	Ripke S	Disease	9444231	82315	Males and females	Psychiatric / neurological	Schizophrenia	2014
Weighted median	Schizophrenia	Edu_Years	238	0.105577	0.105696	0.317855	NA	NA	NA	PGC	35476	46839	25056061	Mixed	NA	NA	NA	NA	NA	22	D1382j	-0.101587	0.312741	1.11135	0.903403	1.36717	rs10006235; rs10021733; rs10060023; rs10080647; rs1008078; rs10215082; rs10798888; rs10799615; rs10844179; rs10940921; rs11003463; rs11023764; rs11081529; rs11082011; rs11130380; rs111852224; rs11211123; rs11213482; rs112603734; rs1128956; rs113520408; rs113615161; rs11598765; rs11620355; rs11657342; rs11657979; rs1167827; rs11724690; rs118134876; rs11871429; rs11894424; rs12113634; rs12151248; r…	Ripke S	Disease	9444231	82315	Males and females	Psychiatric / neurological	Schizophrenia	2014
Weighted mode	Schizophrenia	Edu_Years	238	0.268977	0.293824	0.360894	NA	NA	NA	PGC	35476	46839	25056061	Mixed	NA	NA	NA	NA	NA	22	D1382j	-0.306919	0.844873	1.30863	0.735711	2.32768	rs10006235; rs10021733; rs10060023; rs10080647; rs1008078; rs10215082; rs10798888; rs10799615; rs10844179; rs10940921; rs11003463; rs11023764; rs11081529; rs11082011; rs11130380; rs111852224; rs11211123; rs11213482; rs112603734; rs1128956; rs113520408; rs113615161; rs11598765; rs11620355; rs11657342; rs11657979; rs1167827; rs11724690; rs118134876; rs11871429; rs11894424; rs12113634; rs12151248; r…	Ripke S	Disease	9444231	82315	Males and females	Psychiatric / neurological	Schizophrenia	2014
Wald ratio	Schizophrenia	Edu_Years	1	-0.192068	0.815385	0.813778	NA	NA	NA	PGC	35476	46839	25056061	Mixed	NA	NA	NA	NA	NA	22	D1382j	NA	NA	0.825251	0.166923	4.07996	rs12506221	Ripke S	Disease	9444231	82315	Males and females	Psychiatric / neurological	Schizophrenia	2014
Wald ratio	Schizophrenia	Edu_Years	1	-0.257755	1.27957	0.840355	NA	NA	NA	PGC	35476	46839	25056061	Mixed	NA	NA	NA	NA	NA	22	D1382j	NA	NA	0.772784	0.0629313	9.48965	rs10006235	Ripke S	Disease	9444231	82315	Males and females	Psychiatric / neurological	Schizophrenia	2014
Wald ratio	Schizophrenia	Edu_Years	1	-0.951081	0.932927	0.307985	NA	NA	NA	PGC	35476	46839	25056061	Mixed	NA	NA	NA	NA	NA	22	D1382j	NA	NA	0.386323	0.0620623	2.40477	rs10021733	Ripke S	Disease	9444231	82315	Males and females	Psychiatric / neurological	Schizophrenia	2014
Wald ratio	Schizophrenia	Edu_Years	1	0.0272686	1.03636	0.979009	NA	NA	NA	PGC	35476	46839	25056061	Mixed	NA	NA	NA	NA	NA	22	D1382j	NA	NA	1.02764	0.134794	7.83453	rs10060023	Ripke S	Disease	9444231	82315	Males and females	Psychiatric / neurological	Schizophrenia	2014
Wald ratio	Schizophrenia	Edu_Years	1	-1.82287	1.23387	0.13958	NA	NA	NA	PGC	35476	46839	25056061	Mixed	NA	NA	NA	NA	NA	22	D1382j	NA	NA	0.161562	0.0143895	1.81397	rs10080647	Ripke S	Disease	9444231	82315	Males and females	Psychiatric / neurological	Schizophrenia	2014
Wald ratio	Schizophrenia	Edu_Years	1	-0.922974	0.593407	0.119855	NA	NA	NA	PGC	35476	46839	25056061	Mixed	NA	NA	NA	NA	NA	22	D1382j	NA	NA	0.397336	0.124177	1.27138	rs1008078	Ripke S	Disease	9444231	82315	Males and females	Psychiatric / neurological	Schizophrenia	2014
Wald ratio	Schizophrenia	Edu_Years	1	-1.01312	0.738255	0.169965	NA	NA	NA	PGC	35476	46839	25056061	Mixed	NA	NA	NA	NA	NA	22	D1382j	NA	NA	0.363084	0.0854264	1.5432	rs10215082	Ripke S	Disease	9444231	82315	Males and females	Psychiatric / neurological	Schizophrenia	2014
Wald ratio	Schizophrenia	Edu_Years	1	1.07882	0.985714	0.273755	NA	NA	NA	PGC	35476	46839	25056061	Mixed	NA	NA	NA	NA	NA	22	D1382j	NA	NA	2.94121	0.426058	20.3041	rs10798888	Ripke S	Disease	9444231	82315	Males and females	Psychiatric / neurological	Schizophrenia	2014
Wald ratio	Schizophrenia	Edu_Years	1	-0.179632	1.34831	0.894014	NA	NA	NA	PGC	35476	46839	25056061	Mixed	NA	NA	NA	NA	NA	22	D1382j	NA	NA	0.835578	0.0594673	11.7407	rs10799615	Ripke S	Disease	9444231	82315	Males and females	Psychiatric / neurological	Schizophrenia	2014
Wald ratio	Schizophrenia	Edu_Years	1	0.77857	1.18269	0.510343	NA	NA	NA	PGC	35476	46839	25056061	Mixed	NA	NA	NA	NA	NA	22	D1382j	NA	NA	2.17836	0.214487	22.1236	rs10844179	Ripke S	Disease	9444231	82315	Males and females	Psychiatric / neurological	Schizophrenia	2014
Wald ratio	Schizophrenia	Edu_Years	1	-0.0540703	0.963964	0.955269	NA	NA	NA	PGC	35476	46839	25056061	Mixed	NA	NA	NA	NA	NA	22	D1382j	NA	NA	0.947366	0.143211	6.26701	rs10940921	Ripke S	Disease	9444231	82315	Males and females	Psychiatric / neurological	Schizophrenia	2014
Wald ratio	Schizophrenia	Edu_Years	1	-0.472443	1.28571	0.713279	NA	NA	NA	PGC	35476	46839	25056061	Mixed	NA	NA	NA	NA	NA	22	D1382j	NA	NA	0.623477	0.0501648	7.74895	rs11003463	Ripke S	Disease	9444231	82315	Males and females	Psychiatric / neurological	Schizophrenia	2014
Wald ratio	Schizophrenia	Edu_Years	1	1.32929	1.27473	0.297038	NA	NA	NA	PGC	35476	46839	25056061	Mixed	NA	NA	NA	NA	NA	22	D1382j	NA	NA	3.77836	0.310624	45.9591	rs11023764	Ripke S	Disease	9444231	82315	Males and females	Psychiatric / neurological	Schizophrenia	2014
Wald ratio	Schizophrenia	Edu_Years	1	-0.81769	0.928571	0.37854	NA	NA	NA	PGC	35476	46839	25056061	Mixed	NA	NA	NA	NA	NA	22	D1382j	NA	NA	0.44145	0.0715263	2.72457	rs11081529	Ripke S	Disease	9444231	82315	Males and females	Psychiatric / neurological	Schizophrenia	2014
Wald ratio	Schizophrenia	Edu_Years	1	-0.793708	0.57732	0.169188	NA	NA	NA	PGC	35476	46839	25056061	Mixed	NA	NA	NA	NA	NA	22	D1382j	NA	NA	0.452165	0.145839	1.40191	rs11082011	Ripke S	Disease	9444231	82315	Males and females	Psychiatric / neurological	Schizophrenia	2014
Wald ratio	Schizophrenia	Edu_Years	1	-0.144538	1.23333	0.906707	NA	NA	NA	PGC	35476	46839	25056061	Mixed	NA	NA	NA	NA	NA	22	D1382j	NA	NA	0.865422	0.0771602	9.70649	rs11130380	Ripke S	Disease	9444231	82315	Males and females	Psychiatric / neurological	Schizophrenia	2014
Wald ratio	Schizophrenia	Edu_Years	1	1.2562	1.13462	0.268225	NA	NA	NA	PGC	35476	46839	25056061	Mixed	NA	NA	NA	NA	NA	22	D1382j	NA	NA	3.51205	0.379976	32.4612	rs111852224	Ripke S	Disease	9444231	82315	Males and females	Psychiatric / neurological	Schizophrenia	2014
Wald ratio	Schizophrenia	Edu_Years	1	-0.691907	1.21154	0.567934	NA	NA	NA	PGC	35476	46839	25056061	Mixed	NA	NA	NA	NA	NA	22	D1382j	NA	NA	0.500621	0.0465829	5.38011	rs11211123	Ripke S	Disease	9444231	82315	Males and females	Psychiatric / neurological	Schizophrenia	2014
Wald ratio	Schizophrenia	Edu_Years	1	1.91554	1.49057	0.198754	NA	NA	NA	PGC	35476	46839	25056061	Mixed	NA	NA	NA	NA	NA	22	D1382j	NA	NA	6.79062	0.365691	126.097	rs11213482	Ripke S	Disease	9444231	82315	Males and females	Psychiatric / neurological	Schizophrenia	2014
Wald ratio	Schizophrenia	Edu_Years	1	0.992686	0.977099	0.309652	NA	NA	NA	PGC	35476	46839	25056061	Mixed	NA	NA	NA	NA	NA	22	D1382j	NA	NA	2.69847	0.397552	18.3165	rs112603734	Ripke S	Disease	9444231	82315	Males and females	Psychiatric / neurological	Schizophrenia	2014
Wald ratio	Schizophrenia	Edu_Years	1	-0.735486	1.05714	0.486598	NA	NA	NA	PGC	35476	46839	25056061	Mixed	NA	NA	NA	NA	NA	22	D1382j	NA	NA	0.479272	0.0603565	3.80575	rs1128956	Ripke S	Disease	9444231	82315	Males and females	Psychiatric / neurological	Schizophrenia	2014
Wald ratio	Schizophrenia	Edu_Years	1	-1.31591	0.787097	0.0945534	NA	NA	NA	PGC	35476	46839	25056061	Mixed	NA	NA	NA	NA	NA	22	D1382j	NA	NA	0.26823	0.0573479	1.25458	rs113520408	Ripke S	Disease	9444231	82315	Males and females	Psychiatric / neurological	Schizophrenia	2014
Wald ratio	Schizophrenia	Edu_Years	1	1.68316	1.26016	0.181658	NA	NA	NA	PGC	35476	46839	25056061	Mixed	NA	NA	NA	NA	NA	22	D1382j	NA	NA	5.38252	0.455317	63.6294	rs113615161	Ripke S	Disease	9444231	82315	Males and females	Psychiatric / neurological	Schizophrenia	2014
Wald ratio	Schizophrenia	Edu_Years	1	0.735881	1.26415	0.560489	NA	NA	NA	PGC	35476	46839	25056061	Mixed	NA	NA	NA	NA	NA	22	D1382j	NA	NA	2.08732	0.175195	24.8689	rs11598765	Ripke S	Disease	9444231	82315	Males and females	Psychiatric / neurological	Schizophrenia	2014
Wald ratio	Schizophrenia	Edu_Years	1	-0.604411	1.03297	0.558466	NA	NA	NA	PGC	35476	46839	25056061	Mixed	NA	NA	NA	NA	NA	22	D1382j	NA	NA	0.546396	0.0721487	4.13797	rs11620355	Ripke S	Disease	9444231	82315	Males and females	Psychiatric / neurological	Schizophrenia	2014
Wald ratio	Schizophrenia	Edu_Years	1	-0.942621	0.907143	0.298754	NA	NA	NA	PGC	35476	46839	25056061	Mixed	NA	NA	NA	NA	NA	22	D1382j	NA	NA	0.389605	0.0658339	2.30569	rs11657342	Ripke S	Disease	9444231	82315	Males and females	Psychiatric / neurological	Schizophrenia	2014
Wald ratio	Schizophrenia	Edu_Years	1	-1.15436	1.3956	0.40816	NA	NA	NA	PGC	35476	46839	25056061	Mixed	NA	NA	NA	NA	NA	22	D1382j	NA	NA	0.315261	0.0204507	4.85996	rs11657979	Ripke S	Disease	9444231	82315	Males and females	Psychiatric / neurological	Schizophrenia	2014
Wald ratio	Schizophrenia	Edu_Years	1	-0.980948	1.05769	0.353697	NA	NA	NA	PGC	35476	46839	25056061	Mixed	NA	NA	NA	NA	NA	22	D1382j	NA	NA	0.374955	0.0471687	2.98061	rs1167827	Ripke S	Disease	9444231	82315	Males and females	Psychiatric / neurological	Schizophrenia	2014
Wald ratio	Schizophrenia	Edu_Years	1	0.838656	1.26882	0.508628	NA	NA	NA	PGC	35476	46839	25056061	Mixed	NA	NA	NA	NA	NA	22	D1382j	NA	NA	2.31326	0.192391	27.814	rs11724690	Ripke S	Disease	9444231	82315	Males and females	Psychiatric / neurological	Schizophrenia	2014
Wald ratio	Schizophrenia	Edu_Years	1	0.888109	1.16143	0.444471	NA	NA	NA	PGC	35476	46839	25056061	Mixed	NA	NA	NA	NA	NA	22	D1382j	NA	NA	2.43053	0.249498	23.6774	rs118134876	Ripke S	Disease	9444231	82315	Males and females	Psychiatric / neurological	Schizophrenia	2014
Wald ratio	Schizophrenia	Edu_Years	1	1.21088	0.96875	0.211321	NA	NA	NA	PGC	35476	46839	25056061	Mixed	NA	NA	NA	NA	NA	22	D1382j	NA	NA	3.35644	0.502646	22.4127	rs11871429	Ripke S	Disease	9444231	82315	Males and females	Psychiatric / neurological	Schizophrenia	2014
Wald ratio	Schizophrenia	Edu_Years	1	-1.49291	1.1244	0.184266	NA	NA	NA	PGC	35476	46839	25056061	Mixed	NA	NA	NA	NA	NA	22	D1382j	NA	NA	0.224719	0.0248044	2.03587	rs11894424	Ripke S	Disease	9444231	82315	Males and females	Psychiatric / neurological	Schizophrenia	2014
Wald ratio	Schizophrenia	Edu_Years	1	-0.693018	1.26136	0.582717	NA	NA	NA	PGC	35476	46839	25056061	Mixed	NA	NA	NA	NA	NA	22	D1382j	NA	NA	0.500065	0.0422019	5.92544	rs12113634	Ripke S	Disease	9444231	82315	Males and females	Psychiatric / neurological	Schizophrenia	2014
Wald ratio	Schizophrenia	Edu_Years	1	-1.68472	1.22819	0.170154	NA	NA	NA	PGC	35476	46839	25056061	Mixed	NA	NA	NA	NA	NA	22	D1382j	NA	NA	0.185497	0.0167064	2.05964	rs12151248	Ripke S	Disease	9444231	82315	Males and females	Psychiatric / neurological	Schizophrenia	2014
Wald ratio	Schizophrenia	Edu_Years	1	0.108777	0.775362	0.888429	NA	NA	NA	PGC	35476	46839	25056061	Mixed	NA	NA	NA	NA	NA	22	D1382j	NA	NA	1.11491	0.243916	5.09616	rs12375949	Ripke S	Disease	9444231	82315	Males and females	Psychiatric / neurological	Schizophrenia	2014
Wald ratio	Schizophrenia	Edu_Years	1	-1.1751	0.79562	0.139686	NA	NA	NA	PGC	35476	46839	25056061	Mixed	NA	NA	NA	NA	NA	22	D1382j	NA	NA	0.308788	0.0649253	1.46861	rs12468040	Ripke S	Disease	9444231	82315	Males and females	Psychiatric / neurological	Schizophrenia	2014
Wald ratio	Schizophrenia	Edu_Years	1	1.24744	1.18349	0.291864	NA	NA	NA	PGC	35476	46839	25056061	Mixed	NA	NA	NA	NA	NA	22	D1382j	NA	NA	3.48143	0.342258	35.4129	rs12477385	Ripke S	Disease	9444231	82315	Males and females	Psychiatric / neurological	Schizophrenia	2014
Wald ratio	Schizophrenia	Edu_Years	1	1.28319	1.07087	0.230811	NA	NA	NA	PGC	35476	46839	25056061	Mixed	NA	NA	NA	NA	NA	22	D1382j	NA	NA	3.60812	0.442325	29.4321	rs17604349	Ripke S	Disease	9444231	82315	Males and females	Psychiatric / neurological	Schizophrenia	2014
Wald ratio	Schizophrenia	Edu_Years	1	-0.270636	1.17757	0.818227	NA	NA	NA	PGC	35476	46839	25056061	Mixed	NA	NA	NA	NA	NA	22	D1382j	NA	NA	0.762894	0.0758746	7.67065	rs12519073	Ripke S	Disease	9444231	82315	Males and females	Psychiatric / neurological	Schizophrenia	2014
Wald ratio	Schizophrenia	Edu_Years	1	-1.13696	1.06863	0.287354	NA	NA	NA	PGC	35476	46839	25056061	Mixed	NA	NA	NA	NA	NA	22	D1382j	NA	NA	0.320793	0.0394994	2.60531	rs12524795	Ripke S	Disease	9444231	82315	Males and females	Psychiatric / neurological	Schizophrenia	2014
Wald ratio	Schizophrenia	Edu_Years	1	0.946841	0.986755	0.337281	NA	NA	NA	PGC	35476	46839	25056061	Mixed	NA	NA	NA	NA	NA	22	D1382j	NA	NA	2.57756	0.372619	17.83	rs12571549	Ripke S	Disease	9444231	82315	Males and females	Psychiatric / neurological	Schizophrenia	2014
Wald ratio	Schizophrenia	Edu_Years	1	1.30295	0.875	0.136465	NA	NA	NA	PGC	35476	46839	25056061	Mixed	NA	NA	NA	NA	NA	22	D1382j	NA	NA	3.68013	0.662291	20.4493	rs12591647	Ripke S	Disease	9444231	82315	Males and females	Psychiatric / neurological	Schizophrenia	2014
Wald ratio	Schizophrenia	Edu_Years	1	-0.53008	1.27711	0.678096	NA	NA	NA	PGC	35476	46839	25056061	Mixed	NA	NA	NA	NA	NA	22	D1382j	NA	NA	0.588558	0.0481607	7.1926	rs12614263	Ripke S	Disease	9444231	82315	Males and females	Psychiatric / neurological	Schizophrenia	2014
Wald ratio	Schizophrenia	Edu_Years	1	-0.616653	1.1028	0.576047	NA	NA	NA	PGC	35476	46839	25056061	Mixed	NA	NA	NA	NA	NA	22	D1382j	NA	NA	0.539748	0.0621535	4.68723	rs12638072	Ripke S	Disease	9444231	82315	Males and females	Psychiatric / neurological	Schizophrenia	2014
Wald ratio	Schizophrenia	Edu_Years	1	1.56927	0.915385	0.0864687	NA	NA	NA	PGC	35476	46839	25056061	Mixed	NA	NA	NA	NA	NA	22	D1382j	NA	NA	4.80313	0.798608	28.8879	rs12643771	Ripke S	Disease	9444231	82315	Males and females	Psychiatric / neurological	Schizophrenia	2014
Wald ratio	Schizophrenia	Edu_Years	1	0.53239	1.15217	0.644028	NA	NA	NA	PGC	35476	46839	25056061	Mixed	NA	NA	NA	NA	NA	22	D1382j	NA	NA	1.703	0.178018	16.2916	rs12670376	Ripke S	Disease	9444231	82315	Males and females	Psychiatric / neurological	Schizophrenia	2014
Wald ratio	Schizophrenia	Edu_Years	1	1.48369	0.843137	0.0784553	NA	NA	NA	PGC	35476	46839	25056061	Mixed	NA	NA	NA	NA	NA	22	D1382j	NA	NA	4.40916	0.844624	23.017	rs12761761	Ripke S	Disease	9444231	82315	Males and females	Psychiatric / neurological	Schizophrenia	2014
Wald ratio	Schizophrenia	Edu_Years	1	1.01051	1.16304	0.384931	NA	NA	NA	PGC	35476	46839	25056061	Mixed	NA	NA	NA	NA	NA	22	D1382j	NA	NA	2.74699	0.281096	26.8448	rs12789313	Ripke S	Disease	9444231	82315	Males and females	Psychiatric / neurological	Schizophrenia	2014
Wald ratio	Schizophrenia	Edu_Years	1	0.0410836	0.89726	0.963479	NA	NA	NA	PGC	35476	46839	25056061	Mixed	NA	NA	NA	NA	NA	22	D1382j	NA	NA	1.04194	0.179506	6.04792	rs12957463	Ripke S	Disease	9444231	82315	Males and females	Psychiatric / neurological	Schizophrenia	2014
Wald ratio	Schizophrenia	Edu_Years	1	0.649345	1.14035	0.569067	NA	NA	NA	PGC	35476	46839	25056061	Mixed	NA	NA	NA	NA	NA	22	D1382j	NA	NA	1.91429	0.204796	17.8934	rs12967010	Ripke S	Disease	9444231	82315	Males and females	Psychiatric / neurological	Schizophrenia	2014
Wald ratio	Schizophrenia	Edu_Years	1	-0.143963	0.502326	0.774424	NA	NA	NA	PGC	35476	46839	25056061	Mixed	NA	NA	NA	NA	NA	22	D1382j	NA	NA	0.86592	0.323511	2.31775	rs13018640	Ripke S	Disease	9444231	82315	Males and females	Psychiatric / neurological	Schizophrenia	2014
Wald ratio	Schizophrenia	Edu_Years	1	0.605185	1.39506	0.66443	NA	NA	NA	PGC	35476	46839	25056061	Mixed	NA	NA	NA	NA	NA	22	D1382j	NA	NA	1.83159	0.11894	28.2052	rs13050131	Ripke S	Disease	9444231	82315	Males and females	Psychiatric / neurological	Schizophrenia	2014
Wald ratio	Schizophrenia	Edu_Years	1	1.03342	1.01342	0.307856	NA	NA	NA	PGC	35476	46839	25056061	Mixed	NA	NA	NA	NA	NA	22	D1382j	NA	NA	2.81066	0.385625	20.4857	rs13163845	Ripke S	Disease	9444231	82315	Males and females	Psychiatric / neurological	Schizophrenia	2014
Wald ratio	Schizophrenia	Edu_Years	1	1.90143	1.31683	0.148756	NA	NA	NA	PGC	35476	46839	25056061	Mixed	NA	NA	NA	NA	NA	22	D1382j	NA	NA	6.69544	0.506838	88.4482	rs13212041	Ripke S	Disease	9444231	82315	Males and females	Psychiatric / neurological	Schizophrenia	2014
Wald ratio	Schizophrenia	Edu_Years	1	0.113464	1.19588	0.92441	NA	NA	NA	PGC	35476	46839	25056061	Mixed	NA	NA	NA	NA	NA	22	D1382j	NA	NA	1.12015	0.10748	11.6742	rs1329125	Ripke S	Disease	9444231	82315	Males and females	Psychiatric / neurological	Schizophrenia	2014
Wald ratio	Schizophrenia	Edu_Years	1	1.05798	1.16529	0.363923	NA	NA	NA	PGC	35476	46839	25056061	Mixed	NA	NA	NA	NA	NA	22	D1382j	NA	NA	2.88055	0.293469	28.2742	rs13327482	Ripke S	Disease	9444231	82315	Males and females	Psychiatric / neurological	Schizophrenia	2014
Wald ratio	Schizophrenia	Edu_Years	1	0.0466646	0.470817	0.921048	NA	NA	NA	PGC	35476	46839	25056061	Mixed	NA	NA	NA	NA	NA	22	D1382j	NA	NA	1.04777	0.416388	2.63654	rs1334297	Ripke S	Disease	9444231	82315	Males and females	Psychiatric / neurological	Schizophrenia	2014
Wald ratio	Schizophrenia	Edu_Years	1	0.554414	0.972727	0.568706	NA	NA	NA	PGC	35476	46839	25056061	Mixed	NA	NA	NA	NA	NA	22	D1382j	NA	NA	1.74092	0.258688	11.7161	rs13422673	Ripke S	Disease	9444231	82315	Males and females	Psychiatric / neurological	Schizophrenia	2014
Wald ratio	Schizophrenia	Edu_Years	1	0.624838	1.22656	0.610456	NA	NA	NA	PGC	35476	46839	25056061	Mixed	NA	NA	NA	NA	NA	22	D1382j	NA	NA	1.86794	0.168769	20.6745	rs137079	Ripke S	Disease	9444231	82315	Males and females	Psychiatric / neurological	Schizophrenia	2014
Wald ratio	Schizophrenia	Edu_Years	1	2.00046	1.10417	0.0700269	NA	NA	NA	PGC	35476	46839	25056061	Mixed	NA	NA	NA	NA	NA	22	D1382j	NA	NA	7.39245	0.84899	64.3686	rs1426619	Ripke S	Disease	9444231	82315	Males and females	Psychiatric / neurological	Schizophrenia	2014
Wald ratio	Schizophrenia	Edu_Years	1	-0.5936	1.32203	0.653428	NA	NA	NA	PGC	35476	46839	25056061	Mixed	NA	NA	NA	NA	NA	22	D1382j	NA	NA	0.552336	0.0413871	7.37125	rs143743568	Ripke S	Disease	9444231	82315	Males and females	Psychiatric / neurological	Schizophrenia	2014
Wald ratio	Schizophrenia	Edu_Years	1	1.98645	1.35762	0.143415	NA	NA	NA	PGC	35476	46839	25056061	Mixed	NA	NA	NA	NA	NA	22	D1382j	NA	NA	7.28961	0.509423	104.311	rs150537577	Ripke S	Disease	9444231	82315	Males and females	Psychiatric / neurological	Schizophrenia	2014
Wald ratio	Schizophrenia	Edu_Years	1	-1.91663	1.26042	0.128351	NA	NA	NA	PGC	35476	46839	25056061	Mixed	NA	NA	NA	NA	NA	22	D1382j	NA	NA	0.147101	0.0124374	1.73982	rs1544	Ripke S	Disease	9444231	82315	Males and females	Psychiatric / neurological	Schizophrenia	2014
Wald ratio	Schizophrenia	Edu_Years	1	-0.193346	1.26136	0.878175	NA	NA	NA	PGC	35476	46839	25056061	Mixed	NA	NA	NA	NA	NA	22	D1382j	NA	NA	0.824197	0.0695563	9.76619	rs1564347	Ripke S	Disease	9444231	82315	Males and females	Psychiatric / neurological	Schizophrenia	2014
Wald ratio	Schizophrenia	Edu_Years	1	1.59954	1.18889	0.178493	NA	NA	NA	PGC	35476	46839	25056061	Mixed	NA	NA	NA	NA	NA	22	D1382j	NA	NA	4.95077	0.481581	50.895	rs1603460	Ripke S	Disease	9444231	82315	Males and females	Psychiatric / neurological	Schizophrenia	2014
Wald ratio	Schizophrenia	Edu_Years	1	-1.16419	1.24342	0.34913	NA	NA	NA	PGC	35476	46839	25056061	Mixed	NA	NA	NA	NA	NA	22	D1382j	NA	NA	0.312176	0.0272884	3.57126	rs162445	Ripke S	Disease	9444231	82315	Males and females	Psychiatric / neurological	Schizophrenia	2014
Wald ratio	Schizophrenia	Edu_Years	1	-1.01854	1.02778	0.321678	NA	NA	NA	PGC	35476	46839	25056061	Mixed	NA	NA	NA	NA	NA	22	D1382j	NA	NA	0.36112	0.0481714	2.70716	rs17048855	Ripke S	Disease	9444231	82315	Males and females	Psychiatric / neurological	Schizophrenia	2014
Wald ratio	Schizophrenia	Edu_Years	1	-1.36549	1.17204	0.243999	NA	NA	NA	PGC	35476	46839	25056061	Mixed	NA	NA	NA	NA	NA	22	D1382j	NA	NA	0.255256	0.0256634	2.53887	rs17110109	Ripke S	Disease	9444231	82315	Males and females	Psychiatric / neurological	Schizophrenia	2014
Wald ratio	Schizophrenia	Edu_Years	1	0.938528	1.15306	0.415677	NA	NA	NA	PGC	35476	46839	25056061	Mixed	NA	NA	NA	NA	NA	22	D1382j	NA	NA	2.55622	0.266742	24.4964	rs17144467	Ripke S	Disease	9444231	82315	Males and females	Psychiatric / neurological	Schizophrenia	2014
Wald ratio	Schizophrenia	Edu_Years	1	0.257092	1.33663	0.847474	NA	NA	NA	PGC	35476	46839	25056061	Mixed	NA	NA	NA	NA	NA	22	D1382j	NA	NA	1.29316	0.0941647	17.759	rs17148998	Ripke S	Disease	9444231	82315	Males and females	Psychiatric / neurological	Schizophrenia	2014
Wald ratio	Schizophrenia	Edu_Years	1	1.0855	1.20513	0.367731	NA	NA	NA	PGC	35476	46839	25056061	Mixed	NA	NA	NA	NA	NA	22	D1382j	NA	NA	2.96091	0.278997	31.4232	rs1717204	Ripke S	Disease	9444231	82315	Males and females	Psychiatric / neurological	Schizophrenia	2014
Wald ratio	Schizophrenia	Edu_Years	1	-1.27925	0.992647	0.197494	NA	NA	NA	PGC	35476	46839	25056061	Mixed	NA	NA	NA	NA	NA	22	D1382j	NA	NA	0.278246	0.0397623	1.9471	rs17248751	Ripke S	Disease	9444231	82315	Males and females	Psychiatric / neurological	Schizophrenia	2014
Wald ratio	Schizophrenia	Edu_Years	1	2.23126	1.30488	0.0872769	NA	NA	NA	PGC	35476	46839	25056061	Mixed	NA	NA	NA	NA	NA	22	D1382j	NA	NA	9.31163	0.721591	120.16	rs173003	Ripke S	Disease	9444231	82315	Males and females	Psychiatric / neurological	Schizophrenia	2014
Wald ratio	Schizophrenia	Edu_Years	1	1.95714	1.02837	0.0570206	NA	NA	NA	PGC	35476	46839	25056061	Mixed	NA	NA	NA	NA	NA	22	D1382j	NA	NA	7.07907	0.943216	53.1302	rs17551064	Ripke S	Disease	9444231	82315	Males and females	Psychiatric / neurological	Schizophrenia	2014
Wald ratio	Schizophrenia	Edu_Years	1	0.469645	0.986395	0.633987	NA	NA	NA	PGC	35476	46839	25056061	Mixed	NA	NA	NA	NA	NA	22	D1382j	NA	NA	1.59943	0.231381	11.0561	rs17563464	Ripke S	Disease	9444231	82315	Males and females	Psychiatric / neurological	Schizophrenia	2014
Wald ratio	Schizophrenia	Edu_Years	1	0.791994	1.00943	0.432692	NA	NA	NA	PGC	35476	46839	25056061	Mixed	NA	NA	NA	NA	NA	22	D1382j	NA	NA	2.2078	0.305289	15.9664	rs17565975	Ripke S	Disease	9444231	82315	Males and females	Psychiatric / neurological	Schizophrenia	2014
Wald ratio	Schizophrenia	Edu_Years	1	0.870762	0.931034	0.349653	NA	NA	NA	PGC	35476	46839	25056061	Mixed	NA	NA	NA	NA	NA	22	D1382j	NA	NA	2.38873	0.385172	14.8143	rs17598675	Ripke S	Disease	9444231	82315	Males and females	Psychiatric / neurological	Schizophrenia	2014
Wald ratio	Schizophrenia	Edu_Years	1	0.109156	1.04545	0.916844	NA	NA	NA	PGC	35476	46839	25056061	Mixed	NA	NA	NA	NA	NA	22	D1382j	NA	NA	1.11534	0.143713	8.65595	rs303752	Ripke S	Disease	9444231	82315	Males and females	Psychiatric / neurological	Schizophrenia	2014
Wald ratio	Schizophrenia	Edu_Years	1	-1.02493	0.655	0.117634	NA	NA	NA	PGC	35476	46839	25056061	Mixed	NA	NA	NA	NA	NA	22	D1382j	NA	NA	0.35882	0.099387	1.29546	rs176218	Ripke S	Disease	9444231	82315	Males and females	Psychiatric / neurological	Schizophrenia	2014
Wald ratio	Schizophrenia	Edu_Years	1	2.03105	1.38947	0.143813	NA	NA	NA	PGC	35476	46839	25056061	Mixed	NA	NA	NA	NA	NA	22	D1382j	NA	NA	7.62207	0.500414	116.096	rs17732878	Ripke S	Disease	9444231	82315	Males and females	Psychiatric / neurological	Schizophrenia	2014
Wald ratio	Schizophrenia	Edu_Years	1	-0.303425	0.841379	0.718377	NA	NA	NA	PGC	35476	46839	25056061	Mixed	NA	NA	NA	NA	NA	22	D1382j	NA	NA	0.738285	0.141915	3.84079	rs178183	Ripke S	Disease	9444231	82315	Males and females	Psychiatric / neurological	Schizophrenia	2014
Wald ratio	Schizophrenia	Edu_Years	1	0.836748	1.3	0.519801	NA	NA	NA	PGC	35476	46839	25056061	Mixed	NA	NA	NA	NA	NA	22	D1382j	NA	NA	2.30885	0.18064	29.5106	rs182902112	Ripke S	Disease	9444231	82315	Males and females	Psychiatric / neurological	Schizophrenia	2014
Wald ratio	Schizophrenia	Edu_Years	1	1.65786	1.09402	0.129675	NA	NA	NA	PGC	35476	46839	25056061	Mixed	NA	NA	NA	NA	NA	22	D1382j	NA	NA	5.24804	0.614825	44.7965	rs1842713	Ripke S	Disease	9444231	82315	Males and females	Psychiatric / neurological	Schizophrenia	2014
Wald ratio	Schizophrenia	Edu_Years	1	-0.926147	1.33333	0.4873	NA	NA	NA	PGC	35476	46839	25056061	Mixed	NA	NA	NA	NA	NA	22	D1382j	NA	NA	0.396077	0.0290284	5.40425	rs1861786	Ripke S	Disease	9444231	82315	Males and females	Psychiatric / neurological	Schizophrenia	2014
Wald ratio	Schizophrenia	Edu_Years	1	-1.68022	1.09836	0.126078	NA	NA	NA	PGC	35476	46839	25056061	Mixed	NA	NA	NA	NA	NA	22	D1382j	NA	NA	0.186333	0.0216445	1.60411	rs1865955	Ripke S	Disease	9444231	82315	Males and females	Psychiatric / neurological	Schizophrenia	2014
Wald ratio	Schizophrenia	Edu_Years	1	1.2885	1.14107	0.258809	NA	NA	NA	PGC	35476	46839	25056061	Mixed	NA	NA	NA	NA	NA	22	D1382j	NA	NA	3.62736	0.387521	33.9535	rs192436652	Ripke S	Disease	9444231	82315	Males and females	Psychiatric / neurological	Schizophrenia	2014
Wald ratio	Schizophrenia	Edu_Years	1	0.3859	1.14851	0.736872	NA	NA	NA	PGC	35476	46839	25056061	Mixed	NA	NA	NA	NA	NA	22	D1382j	NA	NA	1.47094	0.154867	13.9711	rs1991585	Ripke S	Disease	9444231	82315	Males and females	Psychiatric / neurological	Schizophrenia	2014
Wald ratio	Schizophrenia	Edu_Years	1	-1.38378	1.22093	0.257053	NA	NA	NA	PGC	35476	46839	25056061	Mixed	NA	NA	NA	NA	NA	22	D1382j	NA	NA	0.250629	0.0228957	2.74352	rs2007655	Ripke S	Disease	9444231	82315	Males and females	Psychiatric / neurological	Schizophrenia	2014
Wald ratio	Schizophrenia	Edu_Years	1	-0.757821	1.31868	0.565507	NA	NA	NA	PGC	35476	46839	25056061	Mixed	NA	NA	NA	NA	NA	22	D1382j	NA	NA	0.468687	0.0353507	6.21394	rs2011603	Ripke S	Disease	9444231	82315	Males and females	Psychiatric / neurological	Schizophrenia	2014
Wald ratio	Schizophrenia	Edu_Years	1	-1.49419	1.1978	0.212235	NA	NA	NA	PGC	35476	46839	25056061	Mixed	NA	NA	NA	NA	NA	22	D1382j	NA	NA	0.22443	0.0214532	2.34785	rs2029401	Ripke S	Disease	9444231	82315	Males and females	Psychiatric / neurological	Schizophrenia	2014
Wald ratio	Schizophrenia	Edu_Years	1	0.0224697	1.23596	0.985495	NA	NA	NA	PGC	35476	46839	25056061	Mixed	NA	NA	NA	NA	NA	22	D1382j	NA	NA	1.02272	0.0907177	11.5299	rs2034631	Ripke S	Disease	9444231	82315	Males and females	Psychiatric / neurological	Schizophrenia	2014
Wald ratio	Schizophrenia	Edu_Years	1	-1.61633	1.00893	0.10915	NA	NA	NA	PGC	35476	46839	25056061	Mixed	NA	NA	NA	NA	NA	22	D1382j	NA	NA	0.198627	0.0274929	1.43501	rs2052285	Ripke S	Disease	9444231	82315	Males and females	Psychiatric / neurological	Schizophrenia	2014
Wald ratio	Schizophrenia	Edu_Years	1	0.560903	1.43902	0.696699	NA	NA	NA	PGC	35476	46839	25056061	Mixed	NA	NA	NA	NA	NA	22	D1382j	NA	NA	1.75225	0.104394	29.4117	rs2055940	Ripke S	Disease	9444231	82315	Males and females	Psychiatric / neurological	Schizophrenia	2014
Wald ratio	Schizophrenia	Edu_Years	1	0.262225	1.35	0.845988	NA	NA	NA	PGC	35476	46839	25056061	Mixed	NA	NA	NA	NA	NA	22	D1382j	NA	NA	1.29982	0.0922018	18.3242	rs2131167	Ripke S	Disease	9444231	82315	Males and females	Psychiatric / neurological	Schizophrenia	2014
Wald ratio	Schizophrenia	Edu_Years	1	-1.27479	0.847328	0.132457	NA	NA	NA	PGC	35476	46839	25056061	Mixed	NA	NA	NA	NA	NA	22	D1382j	NA	NA	0.279489	0.0531012	1.47104	rs2179152	Ripke S	Disease	9444231	82315	Males and females	Psychiatric / neurological	Schizophrenia	2014
Wald ratio	Schizophrenia	Edu_Years	1	1.40477	1.33333	0.292075	NA	NA	NA	PGC	35476	46839	25056061	Mixed	NA	NA	NA	NA	NA	22	D1382j	NA	NA	4.07461	0.298627	55.5958	rs2183271	Ripke S	Disease	9444231	82315	Males and females	Psychiatric / neurological	Schizophrenia	2014
Wald ratio	Schizophrenia	Edu_Years	1	0.718693	1.28155	0.574935	NA	NA	NA	PGC	35476	46839	25056061	Mixed	NA	NA	NA	NA	NA	22	D1382j	NA	NA	2.05175	0.166435	25.2932	rs2199409	Ripke S	Disease	9444231	82315	Males and females	Psychiatric / neurological	Schizophrenia	2014
Wald ratio	Schizophrenia	Edu_Years	1	0.377545	1.01887	0.71097	NA	NA	NA	PGC	35476	46839	25056061	Mixed	NA	NA	NA	NA	NA	22	D1382j	NA	NA	1.4587	0.19801	10.7459	rs2256965	Ripke S	Disease	9444231	82315	Males and females	Psychiatric / neurological	Schizophrenia	2014
Wald ratio	Schizophrenia	Edu_Years	1	-0.327327	1.02885	0.750372	NA	NA	NA	PGC	35476	46839	25056061	Mixed	NA	NA	NA	NA	NA	22	D1382j	NA	NA	0.720848	0.095956	5.41521	rs2287838	Ripke S	Disease	9444231	82315	Males and females	Psychiatric / neurological	Schizophrenia	2014
Wald ratio	Schizophrenia	Edu_Years	1	1.28196	0.832215	0.123457	NA	NA	NA	PGC	35476	46839	25056061	Mixed	NA	NA	NA	NA	NA	22	D1382j	NA	NA	3.60371	0.705269	18.4139	rs2290601	Ripke S	Disease	9444231	82315	Males and females	Psychiatric / neurological	Schizophrenia	2014
Wald ratio	Schizophrenia	Edu_Years	1	-0.911506	1.21111	0.451678	NA	NA	NA	PGC	35476	46839	25056061	Mixed	NA	NA	NA	NA	NA	22	D1382j	NA	NA	0.401918	0.0374299	4.31575	rs232496	Ripke S	Disease	9444231	82315	Males and females	Psychiatric / neurological	Schizophrenia	2014
Wald ratio	Schizophrenia	Edu_Years	1	1.47251	1.1978	0.218944	NA	NA	NA	PGC	35476	46839	25056061	Mixed	NA	NA	NA	NA	NA	22	D1382j	NA	NA	4.36016	0.416785	45.6133	rs2434672	Ripke S	Disease	9444231	82315	Males and females	Psychiatric / neurological	Schizophrenia	2014
Wald ratio	Schizophrenia	Edu_Years	1	-1.3578	1.3319	0.30799	NA	NA	NA	PGC	35476	46839	25056061	Mixed	NA	NA	NA	NA	NA	22	D1382j	NA	NA	0.257226	0.0189052	3.49984	rs2436760	Ripke S	Disease	9444231	82315	Males and females	Psychiatric / neurological	Schizophrenia	2014
Wald ratio	Schizophrenia	Edu_Years	1	-1.53099	1.11458	0.169567	NA	NA	NA	PGC	35476	46839	25056061	Mixed	NA	NA	NA	NA	NA	22	D1382j	NA	NA	0.216322	0.0243415	1.92244	rs2447097	Ripke S	Disease	9444231	82315	Males and females	Psychiatric / neurological	Schizophrenia	2014
Wald ratio	Schizophrenia	Edu_Years	1	0.856202	0.856	0.317196	NA	NA	NA	PGC	35476	46839	25056061	Mixed	NA	NA	NA	NA	NA	22	D1382j	NA	NA	2.3542	0.439746	12.6033	rs2545795	Ripke S	Disease	9444231	82315	Males and females	Psychiatric / neurological	Schizophrenia	2014
Wald ratio	Schizophrenia	Edu_Years	1	-1.4087	1.26136	0.264078	NA	NA	NA	PGC	35476	46839	25056061	Mixed	NA	NA	NA	NA	NA	22	D1382j	NA	NA	0.244462	0.0206308	2.89671	rs2554835	Ripke S	Disease	9444231	82315	Males and females	Psychiatric / neurological	Schizophrenia	2014
Wald ratio	Schizophrenia	Edu_Years	1	0.67798	0.900826	0.451678	NA	NA	NA	PGC	35476	46839	25056061	Mixed	NA	NA	NA	NA	NA	22	D1382j	NA	NA	1.96989	0.337011	11.5144	rs2570497	Ripke S	Disease	9444231	82315	Males and females	Psychiatric / neurological	Schizophrenia	2014
Wald ratio	Schizophrenia	Edu_Years	1	-0.546119	0.836879	0.514036	NA	NA	NA	PGC	35476	46839	25056061	Mixed	NA	NA	NA	NA	NA	22	D1382j	NA	NA	0.579193	0.11232	2.98669	rs2725370	Ripke S	Disease	9444231	82315	Males and females	Psychiatric / neurological	Schizophrenia	2014
Wald ratio	Schizophrenia	Edu_Years	1	2.13287	1.02797	0.0380016	NA	NA	NA	PGC	35476	46839	25056061	Mixed	NA	NA	NA	NA	NA	22	D1382j	NA	NA	8.43909	1.1253	63.2883	rs2764684	Ripke S	Disease	9444231	82315	Males and females	Psychiatric / neurological	Schizophrenia	2014
Wald ratio	Schizophrenia	Edu_Years	1	-0.151667	0.840909	0.856869	NA	NA	NA	PGC	35476	46839	25056061	Mixed	NA	NA	NA	NA	NA	22	D1382j	NA	NA	0.859274	0.165324	4.4661	rs2838006	Ripke S	Disease	9444231	82315	Males and females	Psychiatric / neurological	Schizophrenia	2014
Wald ratio	Schizophrenia	Edu_Years	1	2.73622	1.32727	0.0392518	NA	NA	NA	PGC	35476	46839	25056061	Mixed	NA	NA	NA	NA	NA	22	D1382j	NA	NA	15.4286	1.14427	208.029	rs28513882	Ripke S	Disease	9444231	82315	Males and females	Psychiatric / neurological	Schizophrenia	2014
Wald ratio	Schizophrenia	Edu_Years	1	0.738504	1.22727	0.547344	NA	NA	NA	PGC	35476	46839	25056061	Mixed	NA	NA	NA	NA	NA	22	D1382j	NA	NA	2.0928	0.188822	23.1955	rs2885198	Ripke S	Disease	9444231	82315	Males and females	Psychiatric / neurological	Schizophrenia	2014
Wald ratio	Schizophrenia	Edu_Years	1	0.740488	1.30864	0.571499	NA	NA	NA	PGC	35476	46839	25056061	Mixed	NA	NA	NA	NA	NA	22	D1382j	NA	NA	2.09696	0.161306	27.2602	rs2929032	Ripke S	Disease	9444231	82315	Males and females	Psychiatric / neurological	Schizophrenia	2014
Wald ratio	Schizophrenia	Edu_Years	1	0.818458	1.16162	0.481068	NA	NA	NA	PGC	35476	46839	25056061	Mixed	NA	NA	NA	NA	NA	22	D1382j	NA	NA	2.267	0.232629	22.0922	rs2964199	Ripke S	Disease	9444231	82315	Males and females	Psychiatric / neurological	Schizophrenia	2014
Wald ratio	Schizophrenia	Edu_Years	1	1.17009	1.30682	0.370587	NA	NA	NA	PGC	35476	46839	25056061	Mixed	NA	NA	NA	NA	NA	22	D1382j	NA	NA	3.22229	0.248759	41.7398	rs2964255	Ripke S	Disease	9444231	82315	Males and females	Psychiatric / neurological	Schizophrenia	2014
Wald ratio	Schizophrenia	Edu_Years	1	0.0882883	0.933824	0.924676	NA	NA	NA	PGC	35476	46839	25056061	Mixed	NA	NA	NA	NA	NA	22	D1382j	NA	NA	1.0923	0.175169	6.8113	rs2998299	Ripke S	Disease	9444231	82315	Males and females	Psychiatric / neurological	Schizophrenia	2014
Wald ratio	Schizophrenia	Edu_Years	1	1.68815	0.934783	0.070929	NA	NA	NA	PGC	35476	46839	25056061	Mixed	NA	NA	NA	NA	NA	22	D1382j	NA	NA	5.40948	0.86587	33.7955	rs3026996	Ripke S	Disease	9444231	82315	Males and females	Psychiatric / neurological	Schizophrenia	2014
Wald ratio	Schizophrenia	Edu_Years	1	0.0307754	0.838462	0.970721	NA	NA	NA	PGC	35476	46839	25056061	Mixed	NA	NA	NA	NA	NA	22	D1382j	NA	NA	1.03125	0.199367	5.33431	rs6065080	Ripke S	Disease	9444231	82315	Males and females	Psychiatric / neurological	Schizophrenia	2014
Wald ratio	Schizophrenia	Edu_Years	1	0.115454	1.07692	0.914625	NA	NA	NA	PGC	35476	46839	25056061	Mixed	NA	NA	NA	NA	NA	22	D1382j	NA	NA	1.12238	0.135971	9.26481	rs34067381	Ripke S	Disease	9444231	82315	Males and females	Psychiatric / neurological	Schizophrenia	2014
Wald ratio	Schizophrenia	Edu_Years	1	0.862803	0.90625	0.341067	NA	NA	NA	PGC	35476	46839	25056061	Mixed	NA	NA	NA	NA	NA	22	D1382j	NA	NA	2.36979	0.401139	13.9999	rs34098770	Ripke S	Disease	9444231	82315	Males and females	Psychiatric / neurological	Schizophrenia	2014
Wald ratio	Schizophrenia	Edu_Years	1	0.168661	0.60828	0.781569	NA	NA	NA	PGC	35476	46839	25056061	Mixed	NA	NA	NA	NA	NA	22	D1382j	NA	NA	1.18372	0.35931	3.89966	rs34305371	Ripke S	Disease	9444231	82315	Males and females	Psychiatric / neurological	Schizophrenia	2014
Wald ratio	Schizophrenia	Edu_Years	1	2.59014	1.22222	0.0340734	NA	NA	NA	PGC	35476	46839	25056061	Mixed	NA	NA	NA	NA	NA	22	D1382j	NA	NA	13.3316	1.2148	146.305	rs34394051	Ripke S	Disease	9444231	82315	Males and females	Psychiatric / neurological	Schizophrenia	2014
Wald ratio	Schizophrenia	Edu_Years	1	-0.683555	1.05556	0.517258	NA	NA	NA	PGC	35476	46839	25056061	Mixed	NA	NA	NA	NA	NA	22	D1382j	NA	NA	0.504819	0.0637718	3.99616	rs34720381	Ripke S	Disease	9444231	82315	Males and females	Psychiatric / neurological	Schizophrenia	2014
Wald ratio	Schizophrenia	Edu_Years	1	1.63282	1.10938	0.141065	NA	NA	NA	PGC	35476	46839	25056061	Mixed	NA	NA	NA	NA	NA	22	D1382j	NA	NA	5.11828	0.581841	45.0239	rs34807077	Ripke S	Disease	9444231	82315	Males and females	Psychiatric / neurological	Schizophrenia	2014
Wald ratio	Schizophrenia	Edu_Years	1	-1.09484	1.13333	0.334026	NA	NA	NA	PGC	35476	46839	25056061	Mixed	NA	NA	NA	NA	NA	22	D1382j	NA	NA	0.334593	0.0362914	3.08482	rs35606437	Ripke S	Disease	9444231	82315	Males and females	Psychiatric / neurological	Schizophrenia	2014
Wald ratio	Schizophrenia	Edu_Years	1	0.587931	1.08772	0.588841	NA	NA	NA	PGC	35476	46839	25056061	Mixed	NA	NA	NA	NA	NA	22	D1382j	NA	NA	1.80026	0.213525	15.1782	rs35929923	Ripke S	Disease	9444231	82315	Males and females	Psychiatric / neurological	Schizophrenia	2014
Wald ratio	Schizophrenia	Edu_Years	1	-0.923249	0.748252	0.217249	NA	NA	NA	PGC	35476	46839	25056061	Mixed	NA	NA	NA	NA	NA	22	D1382j	NA	NA	0.397226	0.0916459	1.72172	rs363096	Ripke S	Disease	9444231	82315	Males and females	Psychiatric / neurological	Schizophrenia	2014
Wald ratio	Schizophrenia	Edu_Years	1	0.175407	1.12371	0.875957	NA	NA	NA	PGC	35476	46839	25056061	Mixed	NA	NA	NA	NA	NA	22	D1382j	NA	NA	1.19173	0.131721	10.782	rs3751331	Ripke S	Disease	9444231	82315	Males and females	Psychiatric / neurological	Schizophrenia	2014
Wald ratio	Schizophrenia	Edu_Years	1	-0.523275	1.07339	0.625907	NA	NA	NA	PGC	35476	46839	25056061	Mixed	NA	NA	NA	NA	NA	22	D1382j	NA	NA	0.592576	0.0722857	4.85776	rs3809634	Ripke S	Disease	9444231	82315	Males and females	Psychiatric / neurological	Schizophrenia	2014
Wald ratio	Schizophrenia	Edu_Years	1	1.32917	1.32927	0.317347	NA	NA	NA	PGC	35476	46839	25056061	Mixed	NA	NA	NA	NA	NA	22	D1382j	NA	NA	3.7779	0.279097	51.1383	rs382196	Ripke S	Disease	9444231	82315	Males and females	Psychiatric / neurological	Schizophrenia	2014
Wald ratio	Schizophrenia	Edu_Years	1	1.33883	1.1129	0.228975	NA	NA	NA	PGC	35476	46839	25056061	Mixed	NA	NA	NA	NA	NA	22	D1382j	NA	NA	3.81456	0.430648	33.7883	rs3859523	Ripke S	Disease	9444231	82315	Males and females	Psychiatric / neurological	Schizophrenia	2014
Wald ratio	Schizophrenia	Edu_Years	1	-0.876349	1.21348	0.470186	NA	NA	NA	PGC	35476	46839	25056061	Mixed	NA	NA	NA	NA	NA	22	D1382j	NA	NA	0.4163	0.0385895	4.49101	rs3948495	Ripke S	Disease	9444231	82315	Males and females	Psychiatric / neurological	Schizophrenia	2014
Wald ratio	Schizophrenia	Edu_Years	1	0.0579266	1.01579	0.954524	NA	NA	NA	PGC	35476	46839	25056061	Mixed	NA	NA	NA	NA	NA	22	D1382j	NA	NA	1.05964	0.14471	7.75916	rs4352658	Ripke S	Disease	9444231	82315	Males and females	Psychiatric / neurological	Schizophrenia	2014
Wald ratio	Schizophrenia	Edu_Years	1	1.41136	1.09804	0.198671	NA	NA	NA	PGC	35476	46839	25056061	Mixed	NA	NA	NA	NA	NA	22	D1382j	NA	NA	4.10153	0.476734	35.2871	rs4384309	Ripke S	Disease	9444231	82315	Males and females	Psychiatric / neurological	Schizophrenia	2014
Wald ratio	Schizophrenia	Edu_Years	1	-1.17358	0.917355	0.200788	NA	NA	NA	PGC	35476	46839	25056061	Mixed	NA	NA	NA	NA	NA	22	D1382j	NA	NA	0.309257	0.0512213	1.86719	rs4467547	Ripke S	Disease	9444231	82315	Males and females	Psychiatric / neurological	Schizophrenia	2014
Wald ratio	Schizophrenia	Edu_Years	1	-1.39402	1.14894	0.225011	NA	NA	NA	PGC	35476	46839	25056061	Mixed	NA	NA	NA	NA	NA	22	D1382j	NA	NA	0.248077	0.0260971	2.3582	rs4675248	Ripke S	Disease	9444231	82315	Males and females	Psychiatric / neurological	Schizophrenia	2014
Wald ratio	Schizophrenia	Edu_Years	1	1.13252	0.867769	0.191862	NA	NA	NA	PGC	35476	46839	25056061	Mixed	NA	NA	NA	NA	NA	22	D1382j	NA	NA	3.10346	0.566483	17.0022	rs4719944	Ripke S	Disease	9444231	82315	Males and females	Psychiatric / neurological	Schizophrenia	2014
Wald ratio	Schizophrenia	Edu_Years	1	0.212838	0.885246	0.809998	NA	NA	NA	PGC	35476	46839	25056061	Mixed	NA	NA	NA	NA	NA	22	D1382j	NA	NA	1.23718	0.218222	7.01408	rs4726070	Ripke S	Disease	9444231	82315	Males and females	Psychiatric / neurological	Schizophrenia	2014
Wald ratio	Schizophrenia	Edu_Years	1	0.793104	1.18478	0.503235	NA	NA	NA	PGC	35476	46839	25056061	Mixed	NA	NA	NA	NA	NA	22	D1382j	NA	NA	2.21025	0.216737	22.5397	rs4778058	Ripke S	Disease	9444231	82315	Males and females	Psychiatric / neurological	Schizophrenia	2014
Wald ratio	Schizophrenia	Edu_Years	1	-0.604805	0.685185	0.377405	NA	NA	NA	PGC	35476	46839	25056061	Mixed	NA	NA	NA	NA	NA	22	D1382j	NA	NA	0.546181	0.142592	2.09208	rs4787457	Ripke S	Disease	9444231	82315	Males and females	Psychiatric / neurological	Schizophrenia	2014
Wald ratio	Schizophrenia	Edu_Years	1	2.54755	1.32143	0.0538709	NA	NA	NA	PGC	35476	46839	25056061	Mixed	NA	NA	NA	NA	NA	22	D1382j	NA	NA	12.7757	0.958435	170.297	rs4793090	Ripke S	Disease	9444231	82315	Males and females	Psychiatric / neurological	Schizophrenia	2014
Wald ratio	Schizophrenia	Edu_Years	1	1.05187	1.07826	0.329299	NA	NA	NA	PGC	35476	46839	25056061	Mixed	NA	NA	NA	NA	NA	22	D1382j	NA	NA	2.86301	0.34593	23.695	rs4839155	Ripke S	Disease	9444231	82315	Males and females	Psychiatric / neurological	Schizophrenia	2014
Wald ratio	Schizophrenia	Edu_Years	1	0.203878	1.08163	0.850492	NA	NA	NA	PGC	35476	46839	25056061	Mixed	NA	NA	NA	NA	NA	22	D1382j	NA	NA	1.22615	0.147177	10.2152	rs4846724	Ripke S	Disease	9444231	82315	Males and females	Psychiatric / neurological	Schizophrenia	2014
Wald ratio	Schizophrenia	Edu_Years	1	-0.187828	0.982906	0.848452	NA	NA	NA	PGC	35476	46839	25056061	Mixed	NA	NA	NA	NA	NA	22	D1382j	NA	NA	0.828758	0.120715	5.68976	rs4848924	Ripke S	Disease	9444231	82315	Males and females	Psychiatric / neurological	Schizophrenia	2014
Wald ratio	Schizophrenia	Edu_Years	1	1.10991	1.28049	0.386057	NA	NA	NA	PGC	35476	46839	25056061	Mixed	NA	NA	NA	NA	NA	22	D1382j	NA	NA	3.0341	0.246636	37.3252	rs4904523	Ripke S	Disease	9444231	82315	Males and females	Psychiatric / neurological	Schizophrenia	2014
Wald ratio	Schizophrenia	Edu_Years	1	1.28435	1.35345	0.342648	NA	NA	NA	PGC	35476	46839	25056061	Mixed	NA	NA	NA	NA	NA	22	D1382j	NA	NA	3.61232	0.254512	51.2702	rs4915735	Ripke S	Disease	9444231	82315	Males and females	Psychiatric / neurological	Schizophrenia	2014
Wald ratio	Schizophrenia	Edu_Years	1	-1.99978	1.32143	0.130192	NA	NA	NA	PGC	35476	46839	25056061	Mixed	NA	NA	NA	NA	NA	22	D1382j	NA	NA	0.135366	0.0101551	1.80439	rs4977885	Ripke S	Disease	9444231	82315	Males and females	Psychiatric / neurological	Schizophrenia	2014
Wald ratio	Schizophrenia	Edu_Years	1	0.507571	0.934783	0.587142	NA	NA	NA	PGC	35476	46839	25056061	Mixed	NA	NA	NA	NA	NA	22	D1382j	NA	NA	1.66125	0.265908	10.3786	rs4984541	Ripke S	Disease	9444231	82315	Males and females	Psychiatric / neurological	Schizophrenia	2014
Wald ratio	Schizophrenia	Edu_Years	1	-1.55865	1.14167	0.172177	NA	NA	NA	PGC	35476	46839	25056061	Mixed	NA	NA	NA	NA	NA	22	D1382j	NA	NA	0.210419	0.0224533	1.97193	rs56099375	Ripke S	Disease	9444231	82315	Males and females	Psychiatric / neurological	Schizophrenia	2014
Wald ratio	Schizophrenia	Edu_Years	1	-0.344797	0.858108	0.687823	NA	NA	NA	PGC	35476	46839	25056061	Mixed	NA	NA	NA	NA	NA	22	D1382j	NA	NA	0.708364	0.131771	3.80796	rs56391344	Ripke S	Disease	9444231	82315	Males and females	Psychiatric / neurological	Schizophrenia	2014
Wald ratio	Schizophrenia	Edu_Years	1	-0.465267	1.31579	0.723637	NA	NA	NA	PGC	35476	46839	25056061	Mixed	NA	NA	NA	NA	NA	22	D1382j	NA	NA	0.627968	0.0476337	8.27866	rs57204268	Ripke S	Disease	9444231	82315	Males and females	Psychiatric / neurological	Schizophrenia	2014
Wald ratio	Schizophrenia	Edu_Years	1	-1.16108	1.19355	0.330652	NA	NA	NA	PGC	35476	46839	25056061	Mixed	NA	NA	NA	NA	NA	22	D1382j	NA	NA	0.313146	0.0301841	3.24875	rs57349798	Ripke S	Disease	9444231	82315	Males and females	Psychiatric / neurological	Schizophrenia	2014
Wald ratio	Schizophrenia	Edu_Years	1	0.360787	0.879699	0.681714	NA	NA	NA	PGC	35476	46839	25056061	Mixed	NA	NA	NA	NA	NA	22	D1382j	NA	NA	1.43446	0.255784	8.04457	rs575113	Ripke S	Disease	9444231	82315	Males and females	Psychiatric / neurological	Schizophrenia	2014
Wald ratio	Schizophrenia	Edu_Years	1	1.46018	0.968254	0.131542	NA	NA	NA	PGC	35476	46839	25056061	Mixed	NA	NA	NA	NA	NA	22	D1382j	NA	NA	4.30672	0.645583	28.7303	rs5754753	Ripke S	Disease	9444231	82315	Males and females	Psychiatric / neurological	Schizophrenia	2014
Wald ratio	Schizophrenia	Edu_Years	1	0.605594	1.30702	0.64312	NA	NA	NA	PGC	35476	46839	25056061	Mixed	NA	NA	NA	NA	NA	22	D1382j	NA	NA	1.83234	0.1414	23.7444	rs57661533	Ripke S	Disease	9444231	82315	Males and females	Psychiatric / neurological	Schizophrenia	2014
Wald ratio	Schizophrenia	Edu_Years	1	-0.857162	1.17687	0.466405	NA	NA	NA	PGC	35476	46839	25056061	Mixed	NA	NA	NA	NA	NA	22	D1382j	NA	NA	0.424365	0.0422636	4.261	rs580652	Ripke S	Disease	9444231	82315	Males and females	Psychiatric / neurological	Schizophrenia	2014
Wald ratio	Schizophrenia	Edu_Years	1	-1.57877	1.3494	0.242009	NA	NA	NA	PGC	35476	46839	25056061	Mixed	NA	NA	NA	NA	NA	22	D1382j	NA	NA	0.206229	0.014646	2.90389	rs6043521	Ripke S	Disease	9444231	82315	Males and females	Psychiatric / neurological	Schizophrenia	2014
Wald ratio	Schizophrenia	Edu_Years	1	0.409729	1.08743	0.706333	NA	NA	NA	PGC	35476	46839	25056061	Mixed	NA	NA	NA	NA	NA	22	D1382j	NA	NA	1.50641	0.178773	12.6936	rs73648455	Ripke S	Disease	9444231	82315	Males and females	Psychiatric / neurological	Schizophrenia	2014
Wald ratio	Schizophrenia	Edu_Years	1	-1.92288	1.12403	0.0871369	NA	NA	NA	PGC	35476	46839	25056061	Mixed	NA	NA	NA	NA	NA	22	D1382j	NA	NA	0.146186	0.0161477	1.32343	rs6123924	Ripke S	Disease	9444231	82315	Males and females	Psychiatric / neurological	Schizophrenia	2014
Wald ratio	Schizophrenia	Edu_Years	1	0.19978	1	0.841652	NA	NA	NA	PGC	35476	46839	25056061	Mixed	NA	NA	NA	NA	NA	22	D1382j	NA	NA	1.22113	0.172007	8.66923	rs61527214	Ripke S	Disease	9444231	82315	Males and females	Psychiatric / neurological	Schizophrenia	2014
Wald ratio	Schizophrenia	Edu_Years	1	1.6336	1.375	0.234804	NA	NA	NA	PGC	35476	46839	25056061	Mixed	NA	NA	NA	NA	NA	22	D1382j	NA	NA	5.1223	0.345972	75.8383	rs61798586	Ripke S	Disease	9444231	82315	Males and females	Psychiatric / neurological	Schizophrenia	2014
Wald ratio	Schizophrenia	Edu_Years	1	-1.11803	1.05556	0.289513	NA	NA	NA	PGC	35476	46839	25056061	Mixed	NA	NA	NA	NA	NA	22	D1382j	NA	NA	0.326922	0.0412987	2.58792	rs61997667	Ripke S	Disease	9444231	82315	Males and females	Psychiatric / neurological	Schizophrenia	2014
Wald ratio	Schizophrenia	Edu_Years	1	-0.505778	1.23964	0.683272	NA	NA	NA	PGC	35476	46839	25056061	Mixed	NA	NA	NA	NA	NA	22	D1382j	NA	NA	0.603036	0.0531051	6.84779	rs62155350	Ripke S	Disease	9444231	82315	Males and females	Psychiatric / neurological	Schizophrenia	2014
Wald ratio	Schizophrenia	Edu_Years	1	-0.590546	1.24762	0.635972	NA	NA	NA	PGC	35476	46839	25056061	Mixed	NA	NA	NA	NA	NA	22	D1382j	NA	NA	0.554025	0.0480324	6.39034	rs62174974	Ripke S	Disease	9444231	82315	Males and females	Psychiatric / neurological	Schizophrenia	2014
Wald ratio	Schizophrenia	Edu_Years	1	2.25869	1.04464	0.0306056	NA	NA	NA	PGC	35476	46839	25056061	Mixed	NA	NA	NA	NA	NA	22	D1382j	NA	NA	9.57053	1.23514	74.1573	rs62179650	Ripke S	Disease	9444231	82315	Males and females	Psychiatric / neurological	Schizophrenia	2014
Wald ratio	Schizophrenia	Edu_Years	1	0.393826	0.854015	0.644693	NA	NA	NA	PGC	35476	46839	25056061	Mixed	NA	NA	NA	NA	NA	22	D1382j	NA	NA	1.48264	0.278025	7.90658	rs62182994	Ripke S	Disease	9444231	82315	Males and females	Psychiatric / neurological	Schizophrenia	2014
Wald ratio	Schizophrenia	Edu_Years	1	-1.00861	0.958678	0.292761	NA	NA	NA	PGC	35476	46839	25056061	Mixed	NA	NA	NA	NA	NA	22	D1382j	NA	NA	0.364726	0.0557088	2.38786	rs62379838	Ripke S	Disease	9444231	82315	Males and females	Psychiatric / neurological	Schizophrenia	2014
Wald ratio	Schizophrenia	Edu_Years	1	-0.2275	1.27273	0.858134	NA	NA	NA	PGC	35476	46839	25056061	Mixed	NA	NA	NA	NA	NA	22	D1382j	NA	NA	0.796522	0.0657401	9.65084	rs6490618	Ripke S	Disease	9444231	82315	Males and females	Psychiatric / neurological	Schizophrenia	2014
Wald ratio	Schizophrenia	Edu_Years	1	-0.496792	0.729032	0.495593	NA	NA	NA	PGC	35476	46839	25056061	Mixed	NA	NA	NA	NA	NA	22	D1382j	NA	NA	0.60848	0.145774	2.53987	rs6557171	Ripke S	Disease	9444231	82315	Males and females	Psychiatric / neurological	Schizophrenia	2014
Wald ratio	Schizophrenia	Edu_Years	1	1.65832	0.780488	0.0336095	NA	NA	NA	PGC	35476	46839	25056061	Mixed	NA	NA	NA	NA	NA	22	D1382j	NA	NA	5.2505	1.1372	24.2418	rs660001	Ripke S	Disease	9444231	82315	Males and females	Psychiatric / neurological	Schizophrenia	2014
Wald ratio	Schizophrenia	Edu_Years	1	0.602165	0.60221	0.317347	NA	NA	NA	PGC	35476	46839	25056061	Mixed	NA	NA	NA	NA	NA	22	D1382j	NA	NA	1.82607	0.560926	5.94468	rs66568921	Ripke S	Disease	9444231	82315	Males and females	Psychiatric / neurological	Schizophrenia	2014
Wald ratio	Schizophrenia	Edu_Years	1	0.97655	1.36782	0.475259	NA	NA	NA	PGC	35476	46839	25056061	Mixed	NA	NA	NA	NA	NA	22	D1382j	NA	NA	2.65528	0.181887	38.7631	rs66721975	Ripke S	Disease	9444231	82315	Males and females	Psychiatric / neurological	Schizophrenia	2014
Wald ratio	Schizophrenia	Edu_Years	1	-0.0796102	0.973451	0.934821	NA	NA	NA	PGC	35476	46839	25056061	Mixed	NA	NA	NA	NA	NA	22	D1382j	NA	NA	0.923476	0.137027	6.22364	rs6690195	Ripke S	Disease	9444231	82315	Males and females	Psychiatric / neurological	Schizophrenia	2014
Wald ratio	Schizophrenia	Edu_Years	1	1.22206	1.03968	0.239829	NA	NA	NA	PGC	35476	46839	25056061	Mixed	NA	NA	NA	NA	NA	22	D1382j	NA	NA	3.39417	0.442321	26.0453	rs6697584	Ripke S	Disease	9444231	82315	Males and females	Psychiatric / neurological	Schizophrenia	2014
Wald ratio	Schizophrenia	Edu_Years	1	1.93084	1.03478	0.0620495	NA	NA	NA	PGC	35476	46839	25056061	Mixed	NA	NA	NA	NA	NA	22	D1382j	NA	NA	6.89533	0.907257	52.4059	rs6731373	Ripke S	Disease	9444231	82315	Males and females	Psychiatric / neurological	Schizophrenia	2014
Wald ratio	Schizophrenia	Edu_Years	1	0.877043	1.13208	0.438505	NA	NA	NA	PGC	35476	46839	25056061	Mixed	NA	NA	NA	NA	NA	22	D1382j	NA	NA	2.40378	0.261368	22.1074	rs6812533	Ripke S	Disease	9444231	82315	Males and females	Psychiatric / neurological	Schizophrenia	2014
Wald ratio	Schizophrenia	Edu_Years	1	-2.15757	1.30709	0.0988058	NA	NA	NA	PGC	35476	46839	25056061	Mixed	NA	NA	NA	NA	NA	22	D1382j	NA	NA	0.115606	0.00892	1.49828	rs68145588	Ripke S	Disease	9444231	82315	Males and females	Psychiatric / neurological	Schizophrenia	2014
Wald ratio	Schizophrenia	Edu_Years	1	1.50366	1.33071	0.258489	NA	NA	NA	PGC	35476	46839	25056061	Mixed	NA	NA	NA	NA	NA	22	D1382j	NA	NA	4.49813	0.331367	61.0596	rs6917154	Ripke S	Disease	9444231	82315	Males and females	Psychiatric / neurological	Schizophrenia	2014
Wald ratio	Schizophrenia	Edu_Years	1	-0.672507	1.16822	0.564841	NA	NA	NA	PGC	35476	46839	25056061	Mixed	NA	NA	NA	NA	NA	22	D1382j	NA	NA	0.510427	0.0517036	5.03902	rs6924023	Ripke S	Disease	9444231	82315	Males and females	Psychiatric / neurological	Schizophrenia	2014
Wald ratio	Schizophrenia	Edu_Years	1	2.60968	1.29268	0.0435069	NA	NA	NA	PGC	35476	46839	25056061	Mixed	NA	NA	NA	NA	NA	22	D1382j	NA	NA	13.5947	1.07899	171.287	rs6977237	Ripke S	Disease	9444231	82315	Males and females	Psychiatric / neurological	Schizophrenia	2014
Wald ratio	Schizophrenia	Edu_Years	1	-0.686713	1.06863	0.520476	NA	NA	NA	PGC	35476	46839	25056061	Mixed	NA	NA	NA	NA	NA	22	D1382j	NA	NA	0.503227	0.0619627	4.08694	rs6994287	Ripke S	Disease	9444231	82315	Males and females	Psychiatric / neurological	Schizophrenia	2014
Wald ratio	Schizophrenia	Edu_Years	1	-0.282977	1.18478	0.811228	NA	NA	NA	PGC	35476	46839	25056061	Mixed	NA	NA	NA	NA	NA	22	D1382j	NA	NA	0.753537	0.073892	7.68444	rs7012546	Ripke S	Disease	9444231	82315	Males and females	Psychiatric / neurological	Schizophrenia	2014
Wald ratio	Schizophrenia	Edu_Years	1	-1.56761	1.01802	0.123592	NA	NA	NA	PGC	35476	46839	25056061	Mixed	NA	NA	NA	NA	NA	22	D1382j	NA	NA	0.208542	0.0283556	1.53373	rs7108020	Ripke S	Disease	9444231	82315	Males and females	Psychiatric / neurological	Schizophrenia	2014
Wald ratio	Schizophrenia	Edu_Years	1	0.170349	1.1383	0.881039	NA	NA	NA	PGC	35476	46839	25056061	Mixed	NA	NA	NA	NA	NA	22	D1382j	NA	NA	1.18572	0.127363	11.0388	rs7167688	Ripke S	Disease	9444231	82315	Males and females	Psychiatric / neurological	Schizophrenia	2014
Wald ratio	Schizophrenia	Edu_Years	1	0.515199	1.21782	0.672259	NA	NA	NA	PGC	35476	46839	25056061	Mixed	NA	NA	NA	NA	NA	22	D1382j	NA	NA	1.67397	0.153857	18.2129	rs7171405	Ripke S	Disease	9444231	82315	Males and females	Psychiatric / neurological	Schizophrenia	2014
Wald ratio	Schizophrenia	Edu_Years	1	0.574137	0.893443	0.520476	NA	NA	NA	PGC	35476	46839	25056061	Mixed	NA	NA	NA	NA	NA	22	D1382j	NA	NA	1.7756	0.308199	10.2296	rs717996	Ripke S	Disease	9444231	82315	Males and females	Psychiatric / neurological	Schizophrenia	2014
Wald ratio	Schizophrenia	Edu_Years	1	0.235624	0.983193	0.8106	NA	NA	NA	PGC	35476	46839	25056061	Mixed	NA	NA	NA	NA	NA	22	D1382j	NA	NA	1.2657	0.184255	8.69443	rs7254263	Ripke S	Disease	9444231	82315	Males and females	Psychiatric / neurological	Schizophrenia	2014
Wald ratio	Schizophrenia	Edu_Years	1	1.84187	1.01667	0.070036	NA	NA	NA	PGC	35476	46839	25056061	Mixed	NA	NA	NA	NA	NA	22	D1382j	NA	NA	6.30834	0.860025	46.2721	rs72622559	Ripke S	Disease	9444231	82315	Males and females	Psychiatric / neurological	Schizophrenia	2014
Wald ratio	Schizophrenia	Edu_Years	1	-1.31794	1.45882	0.366298	NA	NA	NA	PGC	35476	46839	25056061	Mixed	NA	NA	NA	NA	NA	22	D1382j	NA	NA	0.267685	0.0153408	4.6709	rs72709560	Ripke S	Disease	9444231	82315	Males and females	Psychiatric / neurological	Schizophrenia	2014
Wald ratio	Schizophrenia	Edu_Years	1	0.416052	0.838926	0.619941	NA	NA	NA	PGC	35476	46839	25056061	Mixed	NA	NA	NA	NA	NA	22	D1382j	NA	NA	1.51596	0.292807	7.8487	rs72829857	Ripke S	Disease	9444231	82315	Males and females	Psychiatric / neurological	Schizophrenia	2014
Wald ratio	Schizophrenia	Edu_Years	1	0.632569	1.26531	0.617122	NA	NA	NA	PGC	35476	46839	25056061	Mixed	NA	NA	NA	NA	NA	22	D1382j	NA	NA	1.88244	0.157642	22.4787	rs72944064	Ripke S	Disease	9444231	82315	Males and females	Psychiatric / neurological	Schizophrenia	2014
Wald ratio	Schizophrenia	Edu_Years	1	0.505666	0.833333	0.543984	NA	NA	NA	PGC	35476	46839	25056061	Mixed	NA	NA	NA	NA	NA	22	D1382j	NA	NA	1.65809	0.323788	8.49094	rs72962169	Ripke S	Disease	9444231	82315	Males and females	Psychiatric / neurological	Schizophrenia	2014
Wald ratio	Schizophrenia	Edu_Years	1	1.06287	1.50394	0.479736	NA	NA	NA	PGC	35476	46839	25056061	Mixed	NA	NA	NA	NA	NA	22	D1382j	NA	NA	2.89467	0.151853	55.1794	rs72993796	Ripke S	Disease	9444231	82315	Males and females	Psychiatric / neurological	Schizophrenia	2014
Wald ratio	Schizophrenia	Edu_Years	1	2.36947	1.37838	0.0856099	NA	NA	NA	PGC	35476	46839	25056061	Mixed	NA	NA	NA	NA	NA	22	D1382j	NA	NA	10.6917	0.717376	159.348	rs73055556	Ripke S	Disease	9444231	82315	Males and females	Psychiatric / neurological	Schizophrenia	2014
Wald ratio	Schizophrenia	Edu_Years	1	-0.245959	1.15789	0.83178	NA	NA	NA	PGC	35476	46839	25056061	Mixed	NA	NA	NA	NA	NA	22	D1382j	NA	NA	0.781955	0.080828	7.56487	rs7321274	Ripke S	Disease	9444231	82315	Males and females	Psychiatric / neurological	Schizophrenia	2014
Wald ratio	Schizophrenia	Edu_Years	1	-1.00571	1.08287	0.353024	NA	NA	NA	PGC	35476	46839	25056061	Mixed	NA	NA	NA	NA	NA	22	D1382j	NA	NA	0.365786	0.0437992	3.05483	rs73581580	Ripke S	Disease	9444231	82315	Males and females	Psychiatric / neurological	Schizophrenia	2014
Wald ratio	Schizophrenia	Edu_Years	1	0.116221	1.26744	0.926939	NA	NA	NA	PGC	35476	46839	25056061	Mixed	NA	NA	NA	NA	NA	22	D1382j	NA	NA	1.12324	0.0936711	13.4692	rs736281	Ripke S	Disease	9444231	82315	Males and females	Psychiatric / neurological	Schizophrenia	2014
Wald ratio	Schizophrenia	Edu_Years	1	-1.20802	1.10417	0.273931	NA	NA	NA	PGC	35476	46839	25056061	Mixed	NA	NA	NA	NA	NA	22	D1382j	NA	NA	0.298788	0.0343145	2.60165	rs9929762	Ripke S	Disease	9444231	82315	Males and females	Psychiatric / neurological	Schizophrenia	2014
Wald ratio	Schizophrenia	Edu_Years	1	-0.556696	1.14773	0.627647	NA	NA	NA	PGC	35476	46839	25056061	Mixed	NA	NA	NA	NA	NA	22	D1382j	NA	NA	0.5731	0.0604317	5.43495	rs74415461	Ripke S	Disease	9444231	82315	Males and females	Psychiatric / neurological	Schizophrenia	2014
Wald ratio	Schizophrenia	Edu_Years	1	-0.931866	1.23529	0.450629	NA	NA	NA	PGC	35476	46839	25056061	Mixed	NA	NA	NA	NA	NA	22	D1382j	NA	NA	0.393818	0.0349778	4.43404	rs7449561	Ripke S	Disease	9444231	82315	Males and females	Psychiatric / neurological	Schizophrenia	2014
Wald ratio	Schizophrenia	Edu_Years	1	-1.74775	1.0813	0.106022	NA	NA	NA	PGC	35476	46839	25056061	Mixed	NA	NA	NA	NA	NA	22	D1382j	NA	NA	0.174166	0.0209191	1.45006	rs7460106	Ripke S	Disease	9444231	82315	Males and females	Psychiatric / neurological	Schizophrenia	2014
Wald ratio	Schizophrenia	Edu_Years	1	0.150154	1.08497	0.889928	NA	NA	NA	PGC	35476	46839	25056061	Mixed	NA	NA	NA	NA	NA	22	D1382j	NA	NA	1.16201	0.13857	9.74437	rs74747621	Ripke S	Disease	9444231	82315	Males and females	Psychiatric / neurological	Schizophrenia	2014
Wald ratio	Schizophrenia	Edu_Years	1	-1.04952	1.24725	0.400087	NA	NA	NA	PGC	35476	46839	25056061	Mixed	NA	NA	NA	NA	NA	22	D1382j	NA	NA	0.350106	0.030375	4.03536	rs74787922	Ripke S	Disease	9444231	82315	Males and females	Psychiatric / neurological	Schizophrenia	2014
Wald ratio	Schizophrenia	Edu_Years	1	-0.281716	1.03356	0.785184	NA	NA	NA	PGC	35476	46839	25056061	Mixed	NA	NA	NA	NA	NA	22	D1382j	NA	NA	0.754488	0.0995109	5.7205	rs75177132	Ripke S	Disease	9444231	82315	Males and females	Psychiatric / neurological	Schizophrenia	2014
Wald ratio	Schizophrenia	Edu_Years	1	1.63514	1	0.102019	NA	NA	NA	PGC	35476	46839	25056061	Mixed	NA	NA	NA	NA	NA	22	D1382j	NA	NA	5.1302	0.722632	36.421	rs7575637	Ripke S	Disease	9444231	82315	Males and females	Psychiatric / neurological	Schizophrenia	2014
Wald ratio	Schizophrenia	Edu_Years	1	-1.42328	0.985401	0.148637	NA	NA	NA	PGC	35476	46839	25056061	Mixed	NA	NA	NA	NA	NA	22	D1382j	NA	NA	0.240924	0.0349212	1.66215	rs7603132	Ripke S	Disease	9444231	82315	Males and females	Psychiatric / neurological	Schizophrenia	2014
Wald ratio	Schizophrenia	Edu_Years	1	-1.14938	1.17427	0.327677	NA	NA	NA	PGC	35476	46839	25056061	Mixed	NA	NA	NA	NA	NA	22	D1382j	NA	NA	0.316832	0.0317152	3.16513	rs76235882	Ripke S	Disease	9444231	82315	Males and females	Psychiatric / neurological	Schizophrenia	2014
Wald ratio	Schizophrenia	Edu_Years	1	0.987486	1.2716	0.437414	NA	NA	NA	PGC	35476	46839	25056061	Mixed	NA	NA	NA	NA	NA	22	D1382j	NA	NA	2.68448	0.222048	32.4543	rs76246107	Ripke S	Disease	9444231	82315	Males and females	Psychiatric / neurological	Schizophrenia	2014
Wald ratio	Schizophrenia	Edu_Years	1	0.494344	1.22472	0.686478	NA	NA	NA	PGC	35476	46839	25056061	Mixed	NA	NA	NA	NA	NA	22	D1382j	NA	NA	1.63942	0.148658	18.0798	rs7650602	Ripke S	Disease	9444231	82315	Males and females	Psychiatric / neurological	Schizophrenia	2014
Wald ratio	Schizophrenia	Edu_Years	1	0.795963	1.38636	0.565875	NA	NA	NA	PGC	35476	46839	25056061	Mixed	NA	NA	NA	NA	NA	22	D1382j	NA	NA	2.21657	0.146415	33.5567	rs7672622	Ripke S	Disease	9444231	82315	Males and females	Psychiatric / neurological	Schizophrenia	2014
Wald ratio	Schizophrenia	Edu_Years	1	1.26648	0.76259	0.0967602	NA	NA	NA	PGC	35476	46839	25056061	Mixed	NA	NA	NA	NA	NA	22	D1382j	NA	NA	3.54836	0.795972	15.8182	rs7683416	Ripke S	Disease	9444231	82315	Males and females	Psychiatric / neurological	Schizophrenia	2014
Wald ratio	Schizophrenia	Edu_Years	1	-1.34875	1.17431	0.250743	NA	NA	NA	PGC	35476	46839	25056061	Mixed	NA	NA	NA	NA	NA	22	D1382j	NA	NA	0.259564	0.0259806	2.59322	rs7692359	Ripke S	Disease	9444231	82315	Males and females	Psychiatric / neurological	Schizophrenia	2014
Wald ratio	Schizophrenia	Edu_Years	1	-0.171223	1.03571	0.868693	NA	NA	NA	PGC	35476	46839	25056061	Mixed	NA	NA	NA	NA	NA	22	D1382j	NA	NA	0.842633	0.110668	6.41588	rs77025239	Ripke S	Disease	9444231	82315	Males and females	Psychiatric / neurological	Schizophrenia	2014
Wald ratio	Schizophrenia	Edu_Years	1	-0.254151	0.944915	0.787956	NA	NA	NA	PGC	35476	46839	25056061	Mixed	NA	NA	NA	NA	NA	22	D1382j	NA	NA	0.775575	0.121701	4.94256	rs77609760	Ripke S	Disease	9444231	82315	Males and females	Psychiatric / neurological	Schizophrenia	2014
Wald ratio	Schizophrenia	Edu_Years	1	-0.0239473	0.658683	0.970998	NA	NA	NA	PGC	35476	46839	25056061	Mixed	NA	NA	NA	NA	NA	22	D1382j	NA	NA	0.976337	0.268484	3.55044	rs7849487	Ripke S	Disease	9444231	82315	Males and females	Psychiatric / neurological	Schizophrenia	2014
Wald ratio	Schizophrenia	Edu_Years	1	-1.85842	1.3617	0.172324	NA	NA	NA	PGC	35476	46839	25056061	Mixed	NA	NA	NA	NA	NA	22	D1382j	NA	NA	0.155919	0.0108093	2.24908	rs78648104	Ripke S	Disease	9444231	82315	Males and females	Psychiatric / neurological	Schizophrenia	2014
Wald ratio	Schizophrenia	Edu_Years	1	-0.461898	0.862069	0.592096	NA	NA	NA	PGC	35476	46839	25056061	Mixed	NA	NA	NA	NA	NA	22	D1382j	NA	NA	0.630087	0.116303	3.41356	rs790647	Ripke S	Disease	9444231	82315	Males and females	Psychiatric / neurological	Schizophrenia	2014
Wald ratio	Schizophrenia	Edu_Years	1	1.32771	1.13115	0.240485	NA	NA	NA	PGC	35476	46839	25056061	Mixed	NA	NA	NA	NA	NA	22	D1382j	NA	NA	3.77241	0.410928	34.6315	rs7910403	Ripke S	Disease	9444231	82315	Males and females	Psychiatric / neurological	Schizophrenia	2014
Wald ratio	Schizophrenia	Edu_Years	1	1.47344	0.796992	0.0644943	NA	NA	NA	PGC	35476	46839	25056061	Mixed	NA	NA	NA	NA	NA	22	D1382j	NA	NA	4.36421	0.91515	20.8123	rs7924036	Ripke S	Disease	9444231	82315	Males and females	Psychiatric / neurological	Schizophrenia	2014
Wald ratio	Schizophrenia	Edu_Years	1	1.29975	1.02727	0.205782	NA	NA	NA	PGC	35476	46839	25056061	Mixed	NA	NA	NA	NA	NA	22	D1382j	NA	NA	3.6684	0.489829	27.4732	rs7972246	Ripke S	Disease	9444231	82315	Males and females	Psychiatric / neurological	Schizophrenia	2014
Wald ratio	Schizophrenia	Edu_Years	1	0.983212	0.905983	0.277814	NA	NA	NA	PGC	35476	46839	25056061	Mixed	NA	NA	NA	NA	NA	22	D1382j	NA	NA	2.67303	0.452705	15.7831	rs7974852	Ripke S	Disease	9444231	82315	Males and females	Psychiatric / neurological	Schizophrenia	2014
Wald ratio	Schizophrenia	Edu_Years	1	-1.49975	0.940299	0.110718	NA	NA	NA	PGC	35476	46839	25056061	Mixed	NA	NA	NA	NA	NA	22	D1382j	NA	NA	0.223185	0.03534	1.40949	rs7977614	Ripke S	Disease	9444231	82315	Males and females	Psychiatric / neurological	Schizophrenia	2014
Wald ratio	Schizophrenia	Edu_Years	1	1.37309	1.24603	0.270476	NA	NA	NA	PGC	35476	46839	25056061	Mixed	NA	NA	NA	NA	NA	22	D1382j	NA	NA	3.94752	0.343305	45.3908	rs80257979	Ripke S	Disease	9444231	82315	Males and females	Psychiatric / neurological	Schizophrenia	2014
Wald ratio	Schizophrenia	Edu_Years	1	-1.28226	1.37647	0.351567	NA	NA	NA	PGC	35476	46839	25056061	Mixed	NA	NA	NA	NA	NA	22	D1382j	NA	NA	0.277411	0.018683	4.11906	rs8030487	Ripke S	Disease	9444231	82315	Males and females	Psychiatric / neurological	Schizophrenia	2014
Wald ratio	Schizophrenia	Edu_Years	1	-0.558315	1.30233	0.668137	NA	NA	NA	PGC	35476	46839	25056061	Mixed	NA	NA	NA	NA	NA	22	D1382j	NA	NA	0.572172	0.044562	7.34664	rs8097125	Ripke S	Disease	9444231	82315	Males and females	Psychiatric / neurological	Schizophrenia	2014
Wald ratio	Schizophrenia	Edu_Years	1	-1.34124	0.896341	0.134563	NA	NA	NA	PGC	35476	46839	25056061	Mixed	NA	NA	NA	NA	NA	22	D1382j	NA	NA	0.261522	0.0451364	1.51527	rs9289300	Ripke S	Disease	9444231	82315	Males and females	Psychiatric / neurological	Schizophrenia	2014
Wald ratio	Schizophrenia	Edu_Years	1	0.667093	1.15238	0.562669	NA	NA	NA	PGC	35476	46839	25056061	Mixed	NA	NA	NA	NA	NA	22	D1382j	NA	NA	1.94856	0.203605	18.6484	rs9359939	Ripke S	Disease	9444231	82315	Males and females	Psychiatric / neurological	Schizophrenia	2014
Wald ratio	Schizophrenia	Edu_Years	1	0.569634	1.39241	0.682466	NA	NA	NA	PGC	35476	46839	25056061	Mixed	NA	NA	NA	NA	NA	22	D1382j	NA	NA	1.76762	0.115385	27.0787	rs936496	Ripke S	Disease	9444231	82315	Males and females	Psychiatric / neurological	Schizophrenia	2014
Wald ratio	Schizophrenia	Edu_Years	1	-1.7478	1.09009	0.108856	NA	NA	NA	PGC	35476	46839	25056061	Mixed	NA	NA	NA	NA	NA	22	D1382j	NA	NA	0.174157	0.0205606	1.47517	rs9373363	Ripke S	Disease	9444231	82315	Males and females	Psychiatric / neurological	Schizophrenia	2014
Wald ratio	Schizophrenia	Edu_Years	1	-0.565763	0.772414	0.463888	NA	NA	NA	PGC	35476	46839	25056061	Mixed	NA	NA	NA	NA	NA	22	D1382j	NA	NA	0.567927	0.124968	2.58098	rs9411331	Ripke S	Disease	9444231	82315	Males and females	Psychiatric / neurological	Schizophrenia	2014
Wald ratio	Schizophrenia	Edu_Years	1	1.76357	0.976378	0.0708818	NA	NA	NA	PGC	35476	46839	25056061	Mixed	NA	NA	NA	NA	NA	22	D1382j	NA	NA	5.83321	0.860593	39.5382	rs9529146	Ripke S	Disease	9444231	82315	Males and females	Psychiatric / neurological	Schizophrenia	2014
Wald ratio	Schizophrenia	Edu_Years	1	1.9545	0.963636	0.0425346	NA	NA	NA	PGC	35476	46839	25056061	Mixed	NA	NA	NA	NA	NA	22	D1382j	NA	NA	7.06037	1.06798	46.6757	rs9556958	Ripke S	Disease	9444231	82315	Males and females	Psychiatric / neurological	Schizophrenia	2014
Wald ratio	Schizophrenia	Edu_Years	1	0.731182	0.873134	0.402355	NA	NA	NA	PGC	35476	46839	25056061	Mixed	NA	NA	NA	NA	NA	22	D1382j	NA	NA	2.07754	0.375251	11.5021	rs9616947	Ripke S	Disease	9444231	82315	Males and females	Psychiatric / neurological	Schizophrenia	2014
Wald ratio	Schizophrenia	Edu_Years	1	-1.49646	0.954248	0.116832	NA	NA	NA	PGC	35476	46839	25056061	Mixed	NA	NA	NA	NA	NA	22	D1382j	NA	NA	0.223921	0.0345002	1.45334	rs9655780	Ripke S	Disease	9444231	82315	Males and females	Psychiatric / neurological	Schizophrenia	2014
Wald ratio	Schizophrenia	Edu_Years	1	0.708692	0.992126	0.475032	NA	NA	NA	PGC	35476	46839	25056061	Mixed	NA	NA	NA	NA	NA	22	D1382j	NA	NA	2.03133	0.29058	14.2002	rs9853928	Ripke S	Disease	9444231	82315	Males and females	Psychiatric / neurological	Schizophrenia	2014
Wald ratio	Schizophrenia	Edu_Years	1	0.541247	0.396552	0.172289	NA	NA	NA	PGC	35476	46839	25056061	Mixed	NA	NA	NA	NA	NA	22	D1382j	NA	NA	1.71815	0.789785	3.73777	rs9859556	Ripke S	Disease	9444231	82315	Males and females	Psychiatric / neurological	Schizophrenia	2014
Wald ratio	Schizophrenia	Edu_Years	1	1.17119	1.36585	0.391182	NA	NA	NA	PGC	35476	46839	25056061	Mixed	NA	NA	NA	NA	NA	22	D1382j	NA	NA	3.22582	0.221821	46.9114	rs9927137	Ripke S	Disease	9444231	82315	Males and females	Psychiatric / neurological	Schizophrenia	2014
Wald ratio	Schizophrenia	Edu_Years	1	-0.100901	0.983193	0.91826	NA	NA	NA	PGC	35476	46839	25056061	Mixed	NA	NA	NA	NA	NA	22	D1382j	NA	NA	0.904023	0.131604	6.20998	rs9933256	Ripke S	Disease	9444231	82315	Males and females	Psychiatric / neurological	Schizophrenia	2014

## Sheet: S5.SIMEX_Lee_EduYears_SZ
SIMEX results for Lee EduYears on SZ
Number of genotypes = 238
Bootstrap replications = 25
Simulation replications = 50
------------------------------------------------------------------------------
| Coef. Std. Err. z P>|z| [95% Conf. Interval]
-------------+----------------------------------------------------------------
slope | -.1976779 .3134597 -0.63 0.528 -.8120476 .4166919
_cons | .0039858 .0036611 1.09 0.276 -.0031899 .0111615
------------------------------------------------------------------------------

## Sheet: S6.EDU_YEARS_proxies_SZ
Characteristics of Okbay EduYears proxies for the MR of Okbay EduYears on SZ
SNP	effect_allele.exposure	other_allele.exposure	effect_allele.outcome	other_allele.outcome	beta.exposure	beta.outcome	eaf.exposure	eaf.outcome	remove	palindromic	ambiguous	id.outcome	se.outcome	samplesize.outcome	ncase.outcome	ncontrol.outcome	pval.outcome	units.outcome	outcome	consortium.outcome	year.outcome	pmid.outcome	category.outcome	subcategory.outcome	originalname.outcome	outcome.deprecated	mr_keep.outcome	data_source.outcome	id.exposure	se.exposure	pval.exposure	samplesize.exposure	ncase.exposure	ncontrol.exposure	units.exposure	exposure	pval_origin.exposure	data_source.exposure	mr_keep.exposure	action	mr_keep
rs10006235	T	C	T	C	-0.015	0.00239712	0.2873	NA	FALSE	FALSE	FALSE	22	0.0119	82315	35476	46839	0.843	log odds	Schizophrenia || id:22	PGC	2014	25056061	Disease	Psychiatric / neurological	Schizophrenia	Schizophrenia || PGC || 2014	TRUE	mrbase	1001	0.003	2.631e-08	293723	NA	NA	SD (years)	Years of schooling || id:1001	reported	mrbase	TRUE	2	TRUE
rs1035578	A	G	A	G	-0.013	-0.0214995	0.569	NA	FALSE	FALSE	FALSE	22	0.0106	82315	35476	46839	0.04262	log odds	Schizophrenia || id:22	PGC	2014	25056061	Disease	Psychiatric / neurological	Schizophrenia	Schizophrenia || PGC || 2014	TRUE	mrbase	1001	0.002	4.707e-08	293723	NA	NA	SD (years)	Years of schooling || id:1001	reported	mrbase	TRUE	2	TRUE
rs10483349	A	G	A	G	-0.019	0.00909848	0.8302	NA	FALSE	FALSE	FALSE	22	0.0134	82315	35476	46839	0.4953	log odds	Schizophrenia || id:22	PGC	2014	25056061	Disease	Psychiatric / neurological	Schizophrenia	Schizophrenia || PGC || 2014	TRUE	mrbase	1001	0.003	3.023e-09	293723	NA	NA	SD (years)	Years of schooling || id:1001	reported	mrbase	TRUE	2	TRUE
rs10831912	T	C	T	C	-0.015	-0.0107981	0.403	NA	FALSE	FALSE	FALSE	22	0.0112	82315	35476	46839	0.3343	log odds	Schizophrenia || id:22	PGC	2014	25056061	Disease	Psychiatric / neurological	Schizophrenia	Schizophrenia || PGC || 2014	TRUE	mrbase	1001	0.003	1.225e-08	293723	NA	NA	SD (years)	Years of schooling || id:1001	reported	mrbase	TRUE	2	TRUE
rs111321694	T	C	T	C	-0.018	-0.0128016	0.1828	NA	FALSE	FALSE	FALSE	22	0.0145	82315	35476	46839	0.38	log odds	Schizophrenia || id:22	PGC	2014	25056061	Disease	Psychiatric / neurological	Schizophrenia	Schizophrenia || PGC || 2014	TRUE	mrbase	1001	0.003	4.234e-08	293723	NA	NA	SD (years)	Years of schooling || id:1001	reported	mrbase	TRUE	2	TRUE
rs11191193	A	G	A	G	0.019	0.00580313	0.6511	NA	FALSE	FALSE	FALSE	22	0.0112	82315	35476	46839	0.603	log odds	Schizophrenia || id:22	PGC	2014	25056061	Disease	Psychiatric / neurological	Schizophrenia	Schizophrenia || PGC || 2014	TRUE	mrbase	1001	0.003	6.967e-13	293723	NA	NA	SD (years)	Years of schooling || id:1001	reported	mrbase	TRUE	2	TRUE
rs11687170	T	C	T	C	0.024	-0.004902	0.8284	NA	FALSE	FALSE	FALSE	22	0.0139	82315	35476	46839	0.7221	log odds	Schizophrenia || id:22	PGC	2014	25056061	Disease	Psychiatric / neurological	Schizophrenia	Schizophrenia || PGC || 2014	TRUE	mrbase	1001	0.004	3.479e-09	293723	NA	NA	SD (years)	Years of schooling || id:1001	reported	mrbase	TRUE	2	TRUE
rs11726992	T	C	T	C	0.014	0.0162965	0.6455	NA	FALSE	FALSE	FALSE	22	0.0117	82315	35476	46839	0.1642	log odds	Schizophrenia || id:22	PGC	2014	25056061	Disease	Psychiatric / neurological	Schizophrenia	Schizophrenia || PGC || 2014	TRUE	mrbase	1001	0.003	2.58e-08	293723	NA	NA	SD (years)	Years of schooling || id:1001	reported	mrbase	TRUE	2	TRUE
rs12514965	T	C	T	C	0.018	0.0100988	0.7388	NA	FALSE	FALSE	FALSE	22	0.0124	82315	35476	46839	0.4166	log odds	Schizophrenia || id:22	PGC	2014	25056061	Disease	Psychiatric / neurological	Schizophrenia	Schizophrenia || PGC || 2014	TRUE	mrbase	1001	0.003	5.123e-10	293723	NA	NA	SD (years)	Years of schooling || id:1001	reported	mrbase	TRUE	2	TRUE
rs12761761	T	C	T	C	0.017	0.0227004	0.2071	NA	FALSE	FALSE	FALSE	22	0.0129	82315	35476	46839	0.07785	log odds	Schizophrenia || id:22	PGC	2014	25056061	Disease	Psychiatric / neurological	Schizophrenia	Schizophrenia || PGC || 2014	TRUE	mrbase	1001	0.003	3.188e-08	293723	NA	NA	SD (years)	Years of schooling || id:1001	reported	mrbase	TRUE	2	TRUE
rs12900061	A	G	A	G	0.021	0.0226026	0.1623	NA	FALSE	FALSE	FALSE	22	0.0136	82315	35476	46839	0.09615	log odds	Schizophrenia || id:22	PGC	2014	25056061	Disease	Psychiatric / neurological	Schizophrenia	Schizophrenia || PGC || 2014	TRUE	mrbase	1001	0.003	2.458e-10	293723	NA	NA	SD (years)	Years of schooling || id:1001	reported	mrbase	TRUE	2	TRUE
rs12962421	A	G	A	G	-0.014	-0.0162005	0.5373	NA	FALSE	FALSE	FALSE	22	0.0109	82315	35476	46839	0.1352	log odds	Schizophrenia || id:22	PGC	2014	25056061	Disease	Psychiatric / neurological	Schizophrenia	Schizophrenia || PGC || 2014	TRUE	mrbase	1001	0.002	1.495e-08	293723	NA	NA	SD (years)	Years of schooling || id:1001	reported	mrbase	TRUE	2	TRUE
rs12987662	A	C	A	C	0.022	-0.00310481	0.3787	NA	FALSE	FALSE	FALSE	22	0.0108	82315	35476	46839	0.7717	log odds	Schizophrenia || id:22	PGC	2014	25056061	Disease	Psychiatric / neurological	Schizophrenia	Schizophrenia || PGC || 2014	TRUE	mrbase	1001	0.003	3.247e-18	293723	NA	NA	SD (years)	Years of schooling || id:1001	reported	mrbase	TRUE	2	TRUE
rs13010288	T	G	T	G	0.02	0.0160997	0.1119	NA	FALSE	FALSE	FALSE	22	0.0162	82315	35476	46839	0.3207	log odds	Schizophrenia || id:22	PGC	2014	25056061	Disease	Psychiatric / neurological	Schizophrenia	Schizophrenia || PGC || 2014	TRUE	mrbase	1001	0.004	2.212e-08	293723	NA	NA	SD (years)	Years of schooling || id:1001	reported	mrbase	TRUE	2	TRUE
rs13421974	T	C	T	C	0.014	0.00870203	0.5224	NA	FALSE	FALSE	FALSE	22	0.0108	82315	35476	46839	0.4198	log odds	Schizophrenia || id:22	PGC	2014	25056061	Disease	Psychiatric / neurological	Schizophrenia	Schizophrenia || PGC || 2014	TRUE	mrbase	1001	0.002	8.964e-09	293723	NA	NA	SD (years)	Years of schooling || id:1001	reported	mrbase	TRUE	2	TRUE
rs1382358	T	C	T	C	0.021	-0.0235962	0.90672	NA	FALSE	FALSE	FALSE	22	0.0172	82315	35476	46839	0.1704	log odds	Schizophrenia || id:22	PGC	2014	25056061	Disease	Psychiatric / neurological	Schizophrenia	Schizophrenia || PGC || 2014	TRUE	mrbase	1001	0.004	3.174e-08	293723	NA	NA	SD (years)	Years of schooling || id:1001	reported	mrbase	TRUE	2	TRUE
rs1396967	T	C	T	C	-0.015	0.0034042	0.6063	NA	FALSE	FALSE	FALSE	22	0.0108	82315	35476	46839	0.7547	log odds	Schizophrenia || id:22	PGC	2014	25056061	Disease	Psychiatric / neurological	Schizophrenia	Schizophrenia || PGC || 2014	TRUE	mrbase	1001	0.003	2.901e-09	293723	NA	NA	SD (years)	Years of schooling || id:1001	reported	mrbase	TRUE	2	TRUE
rs141979783	T	C	T	C	0.037	0.0183015	0.05224	NA	FALSE	FALSE	FALSE	22	0.0278	82315	35476	46839	0.5104	log odds	Schizophrenia || id:22	PGC	2014	25056061	Disease	Psychiatric / neurological	Schizophrenia	Schizophrenia || PGC || 2014	TRUE	mrbase	1001	0.006	6.67e-09	293723	NA	NA	SD (years)	Years of schooling || id:1001	reported	mrbase	TRUE	2	TRUE
rs1424580	T	C	T	C	0.018	-0.00339576	0.8004	NA	FALSE	FALSE	FALSE	22	0.0137	82315	35476	46839	0.8038	log odds	Schizophrenia || id:22	PGC	2014	25056061	Disease	Psychiatric / neurological	Schizophrenia	Schizophrenia || PGC || 2014	TRUE	mrbase	1001	0.003	9.583e-09	293723	NA	NA	SD (years)	Years of schooling || id:1001	reported	mrbase	TRUE	2	TRUE
rs16845580	T	C	T	C	0.016	-0.0119005	0.6306	NA	FALSE	FALSE	FALSE	22	0.0109	82315	35476	46839	0.2762	log odds	Schizophrenia || id:22	PGC	2014	25056061	Disease	Psychiatric / neurological	Schizophrenia	Schizophrenia || PGC || 2014	TRUE	mrbase	1001	0.003	2.067e-10	293723	NA	NA	SD (years)	Years of schooling || id:1001	reported	mrbase	TRUE	2	TRUE
rs17425572	A	G	A	G	0.014	0.00229736	0.4403	NA	FALSE	FALSE	FALSE	22	0.0109	82315	35476	46839	0.8303	log odds	Schizophrenia || id:22	PGC	2014	25056061	Disease	Psychiatric / neurological	Schizophrenia	Schizophrenia || PGC || 2014	TRUE	mrbase	1001	0.002	4.584e-08	293723	NA	NA	SD (years)	Years of schooling || id:1001	reported	mrbase	TRUE	2	TRUE
rs2456973	A	C	A	C	-0.018	0.00129916	0.6791	NA	FALSE	FALSE	FALSE	22	0.0113	82315	35476	46839	0.9102	log odds	Schizophrenia || id:22	PGC	2014	25056061	Disease	Psychiatric / neurological	Schizophrenia	Schizophrenia || PGC || 2014	TRUE	mrbase	1001	0.003	1.576e-12	293723	NA	NA	SD (years)	Years of schooling || id:1001	reported	mrbase	TRUE	2	TRUE
rs28420834	A	G	A	G	-0.015	-0.00700447	0.4291	NA	FALSE	FALSE	FALSE	22	0.0112	82315	35476	46839	0.533	log odds	Schizophrenia || id:22	PGC	2014	25056061	Disease	Psychiatric / neurological	Schizophrenia	Schizophrenia || PGC || 2014	TRUE	mrbase	1001	0.003	1.549e-09	293723	NA	NA	SD (years)	Years of schooling || id:1001	reported	mrbase	TRUE	2	TRUE
rs28792186	T	C	T	C	-0.025	-0.0222967	0.6045	NA	FALSE	FALSE	FALSE	22	0.0109	82315	35476	46839	0.04033	log odds	Schizophrenia || id:22	PGC	2014	25056061	Disease	Psychiatric / neurological	Schizophrenia	Schizophrenia || PGC || 2014	TRUE	mrbase	1001	0.003	6.405e-22	293723	NA	NA	SD (years)	Years of schooling || id:1001	reported	mrbase	TRUE	2	TRUE
rs3095075	A	G	A	G	-0.014	-0.014596	0.5504	NA	FALSE	FALSE	FALSE	22	0.0108	82315	35476	46839	0.1739	log odds	Schizophrenia || id:22	PGC	2014	25056061	Disease	Psychiatric / neurological	Schizophrenia	Schizophrenia || PGC || 2014	TRUE	mrbase	1001	0.002	3.531e-08	293723	NA	NA	SD (years)	Years of schooling || id:1001	reported	mrbase	TRUE	2	TRUE
rs34305371	A	G	A	G	0.036	0.00529595	0.08769	NA	FALSE	FALSE	FALSE	22	0.0191	82315	35476	46839	0.7828	log odds	Schizophrenia || id:22	PGC	2014	25056061	Disease	Psychiatric / neurological	Schizophrenia	Schizophrenia || PGC || 2014	TRUE	mrbase	1001	0.004	2.344e-16	293723	NA	NA	SD (years)	Years of schooling || id:1001	reported	mrbase	TRUE	2	TRUE
rs35771425	T	C	T	C	0.019	0.0295005	0.7948	NA	FALSE	FALSE	FALSE	22	0.0133	82315	35476	46839	0.02655	log odds	Schizophrenia || id:22	PGC	2014	25056061	Disease	Psychiatric / neurological	Schizophrenia	Schizophrenia || PGC || 2014	TRUE	mrbase	1001	0.003	2.615e-10	293723	NA	NA	SD (years)	Years of schooling || id:1001	reported	mrbase	TRUE	2	TRUE
rs4244613	A	G	A	G	-0.014	0.0127978	0.416	NA	FALSE	FALSE	FALSE	22	0.0109	82315	35476	46839	0.2405	log odds	Schizophrenia || id:22	PGC	2014	25056061	Disease	Psychiatric / neurological	Schizophrenia	Schizophrenia || PGC || 2014	TRUE	mrbase	1001	0.003	9.937e-09	293723	NA	NA	SD (years)	Years of schooling || id:1001	reported	mrbase	TRUE	2	TRUE
rs4468571	A	G	A	G	-0.014	0.00600195	0.5765	NA	FALSE	FALSE	FALSE	22	0.0107	82315	35476	46839	0.5783	log odds	Schizophrenia || id:22	PGC	2014	25056061	Disease	Psychiatric / neurological	Schizophrenia	Schizophrenia || PGC || 2014	TRUE	mrbase	1001	0.003	2.587e-08	293723	NA	NA	SD (years)	Years of schooling || id:1001	reported	mrbase	TRUE	2	TRUE
rs4741351	A	G	A	G	-0.017	-0.00110061	0.3097	NA	FALSE	FALSE	FALSE	22	0.012	82315	35476	46839	0.9282	log odds	Schizophrenia || id:22	PGC	2014	25056061	Disease	Psychiatric / neurological	Schizophrenia	Schizophrenia || PGC || 2014	TRUE	mrbase	1001	0.003	1.134e-09	293723	NA	NA	SD (years)	Years of schooling || id:1001	reported	mrbase	TRUE	2	TRUE
rs4800490	A	C	A	C	-0.015	-0.00020002	0.5429	NA	FALSE	FALSE	FALSE	22	0.011	82315	35476	46839	0.9867	log odds	Schizophrenia || id:22	PGC	2014	25056061	Disease	Psychiatric / neurological	Schizophrenia	Schizophrenia || PGC || 2014	TRUE	mrbase	1001	0.002	2.13e-09	293723	NA	NA	SD (years)	Years of schooling || id:1001	reported	mrbase	TRUE	2	TRUE
rs4863692	T	G	T	G	0.018	0.0178989	0.334	NA	FALSE	FALSE	FALSE	22	0.0113	82315	35476	46839	0.1147	log odds	Schizophrenia || id:22	PGC	2014	25056061	Disease	Psychiatric / neurological	Schizophrenia	Schizophrenia || PGC || 2014	TRUE	mrbase	1001	0.003	3.798e-12	293723	NA	NA	SD (years)	Years of schooling || id:1001	reported	mrbase	TRUE	2	TRUE
rs523934	A	G	A	G	0.015	0.0222017	0.416	NA	FALSE	FALSE	FALSE	22	0.0109	82315	35476	46839	0.04114	log odds	Schizophrenia || id:22	PGC	2014	25056061	Disease	Psychiatric / neurological	Schizophrenia	Schizophrenia || PGC || 2014	TRUE	mrbase	1001	0.003	1.089e-08	293723	NA	NA	SD (years)	Years of schooling || id:1001	reported	mrbase	TRUE	2	TRUE
rs62263923	A	G	A	G	-0.016	-0.00950503	0.6437	NA	FALSE	FALSE	FALSE	22	0.011	82315	35476	46839	0.3878	log odds	Schizophrenia || id:22	PGC	2014	25056061	Disease	Psychiatric / neurological	Schizophrenia	Schizophrenia || PGC || 2014	TRUE	mrbase	1001	0.003	1.628e-09	293723	NA	NA	SD (years)	Years of schooling || id:1001	reported	mrbase	TRUE	2	TRUE
rs6839705	A	C	A	C	0.017	0.0226026	0.3601	NA	FALSE	FALSE	FALSE	22	0.0109	82315	35476	46839	0.03841	log odds	Schizophrenia || id:22	PGC	2014	25056061	Disease	Psychiatric / neurological	Schizophrenia	Schizophrenia || PGC || 2014	TRUE	mrbase	1001	0.003	1.715e-11	293723	NA	NA	SD (years)	Years of schooling || id:1001	reported	mrbase	TRUE	2	TRUE
rs6882046	A	G	A	G	-0.021	-0.00950503	0.6866	NA	FALSE	FALSE	FALSE	22	0.0118	82315	35476	46839	0.4185	log odds	Schizophrenia || id:22	PGC	2014	25056061	Disease	Psychiatric / neurological	Schizophrenia	Schizophrenia || PGC || 2014	TRUE	mrbase	1001	0.003	7.921e-14	293723	NA	NA	SD (years)	Years of schooling || id:1001	reported	mrbase	TRUE	2	TRUE
rs7146434	A	G	A	G	-0.014	-0.0235962	0.5653	NA	FALSE	FALSE	FALSE	22	0.0107	82315	35476	46839	0.02704	log odds	Schizophrenia || id:22	PGC	2014	25056061	Disease	Psychiatric / neurological	Schizophrenia	Schizophrenia || PGC || 2014	TRUE	mrbase	1001	0.002	3.742e-08	293723	NA	NA	SD (years)	Years of schooling || id:1001	reported	mrbase	TRUE	2	TRUE
rs766406	T	G	T	G	0.014	-0.0140989	0.6194	NA	FALSE	FALSE	FALSE	22	0.0112	82315	35476	46839	0.2062	log odds	Schizophrenia || id:22	PGC	2014	25056061	Disease	Psychiatric / neurological	Schizophrenia	Schizophrenia || PGC || 2014	TRUE	mrbase	1001	0.003	1.888e-08	293723	NA	NA	SD (years)	Years of schooling || id:1001	reported	mrbase	TRUE	2	TRUE
rs7757476	A	G	A	G	0.02	-0.00500249	0.2313	NA	FALSE	FALSE	FALSE	22	0.0146	82315	35476	46839	0.7337	log odds	Schizophrenia || id:22	PGC	2014	25056061	Disease	Psychiatric / neurological	Schizophrenia	Schizophrenia || PGC || 2014	TRUE	mrbase	1001	0.003	9.369e-10	293723	NA	NA	SD (years)	Years of schooling || id:1001	reported	mrbase	TRUE	2	TRUE
rs7948975	T	C	T	C	0.014	-0.00429923	0.6586	NA	FALSE	FALSE	FALSE	22	0.0116	82315	35476	46839	0.7107	log odds	Schizophrenia || id:22	PGC	2014	25056061	Disease	Psychiatric / neurological	Schizophrenia	Schizophrenia || PGC || 2014	TRUE	mrbase	1001	0.003	3.829e-08	293723	NA	NA	SD (years)	Years of schooling || id:1001	reported	mrbase	TRUE	2	TRUE
rs7964899	A	G	A	G	0.017	0.00699547	0.4571	NA	FALSE	FALSE	FALSE	22	0.0106	82315	35476	46839	0.5095	log odds	Schizophrenia || id:22	PGC	2014	25056061	Disease	Psychiatric / neurological	Schizophrenia	Schizophrenia || PGC || 2014	TRUE	mrbase	1001	0.002	1.992e-11	293723	NA	NA	SD (years)	Years of schooling || id:1001	reported	mrbase	TRUE	2	TRUE
rs9527702	A	G	A	G	0.023	0.00539542	0.7631	NA	FALSE	FALSE	FALSE	22	0.0119	82315	35476	46839	0.6532	log odds	Schizophrenia || id:22	PGC	2014	25056061	Disease	Psychiatric / neurological	Schizophrenia	Schizophrenia || PGC || 2014	TRUE	mrbase	1001	0.003	4.989e-17	293723	NA	NA	SD (years)	Years of schooling || id:1001	reported	mrbase	TRUE	2	TRUE
rs9556958	T	C	T	C	-0.015	-0.0214995	0.5019	NA	FALSE	FALSE	FALSE	22	0.0106	82315	35476	46839	0.04319	log odds	Schizophrenia || id:22	PGC	2014	25056061	Disease	Psychiatric / neurological	Schizophrenia	Schizophrenia || PGC || 2014	TRUE	mrbase	1001	0.002	1.891e-09	293723	NA	NA	SD (years)	Years of schooling || id:1001	reported	mrbase	TRUE	2	TRUE
rs9616906	A	G	A	G	0.015	0.0111971	0.4515	NA	FALSE	FALSE	FALSE	22	0.0108	82315	35476	46839	0.2991	log odds	Schizophrenia || id:22	PGC	2014	25056061	Disease	Psychiatric / neurological	Schizophrenia	Schizophrenia || PGC || 2014	TRUE	mrbase	1001	0.003	1.733e-09	293723	NA	NA	SD (years)	Years of schooling || id:1001	reported	mrbase	TRUE	2	TRUE
rs9792504	A	G	A	G	-0.018	0.00139902	0.694	NA	FALSE	FALSE	FALSE	22	0.0115	82315	35476	46839	0.9017	log odds	Schizophrenia || id:22	PGC	2014	25056061	Disease	Psychiatric / neurological	Schizophrenia	Schizophrenia || PGC || 2014	TRUE	mrbase	1001	0.003	3.247e-12	293723	NA	NA	SD (years)	Years of schooling || id:1001	reported	mrbase	TRUE	2	TRUE

## Sheet: S7.EDU_YEARS_1001_SZ
MR results for EduYears on SZ
Method	outcome	exposure	nsnp	b	se	pval	Q	Q_df	Q_pval	consortium	ncase	ncontrol	pmid	population	intercept	intercept_se	lower_intercept	upper_intercept	intercept_pval	id.outcome	id.exposure	lo_ci	up_ci	or	or_lci95	or_uci95	SNP	author	category	nsnps.outcome.array	sample_size	sex	subcategory	trait	year	Fstat	r2	iq2
Inverse variance weighted	Schizophrenia	Years of schooling	45	0.398741	0.102995	0.000108192	45.3775	44	0.414379	PGC	35476	46839	25056061	Mixed	NA	NA	NA	NA	NA	22	1001	0.19687	0.600612	1.48995	1.21759	1.82323	rs10006235; rs1035578; rs10483349; rs10831912; rs111321694; rs11191193; rs11687170; rs11726992; rs12514965; rs12761761; rs12900061; rs12962421; rs12987662; rs13010288; rs13421974; rs1382358; rs1396967; rs141979783; rs1424580; rs16845580; rs17425572; rs2456973; rs28420834; rs28792186; rs3095075; rs34305371; rs35771425; rs4244613; rs4468571; rs4741351; rs4800490; rs4863692; rs523934; rs62263923; rs…	Ripke S	Disease	9444231	82315	Males and females	Psychiatric / neurological	Schizophrenia	2014	11.2567	0.00611956	0.4725
MR Egger	Schizophrenia	Years of schooling	45	0.0552561	0.487817	0.910342	44.8361	43	0.39475	PGC	35476	46839	25056061	Mixed	0.00611806	0.0084908	-0.0105239	0.02276	0.475085	22	1001	-0.900865	1.01138	1.05681	0.406218	2.74939	rs10006235; rs1035578; rs10483349; rs10831912; rs111321694; rs11191193; rs11687170; rs11726992; rs12514965; rs12761761; rs12900061; rs12962421; rs12987662; rs13010288; rs13421974; rs1382358; rs1396967; rs141979783; rs1424580; rs16845580; rs17425572; rs2456973; rs28420834; rs28792186; rs3095075; rs34305371; rs35771425; rs4244613; rs4468571; rs4741351; rs4800490; rs4863692; rs523934; rs62263923; rs…	Ripke S	Disease	9444231	82315	Males and females	Psychiatric / neurological	Schizophrenia	2014
Simple mode	Schizophrenia	Years of schooling	45	0.0751042	0.343135	0.827759	NA	NA	NA	PGC	35476	46839	25056061	Mixed	NA	NA	NA	NA	NA	22	1001	-0.597441	0.74765	1.078	0.550218	2.11203	rs10006235; rs1035578; rs10483349; rs10831912; rs111321694; rs11191193; rs11687170; rs11726992; rs12514965; rs12761761; rs12900061; rs12962421; rs12987662; rs13010288; rs13421974; rs1382358; rs1396967; rs141979783; rs1424580; rs16845580; rs17425572; rs2456973; rs28420834; rs28792186; rs3095075; rs34305371; rs35771425; rs4244613; rs4468571; rs4741351; rs4800490; rs4863692; rs523934; rs62263923; rs…	Ripke S	Disease	9444231	82315	Males and females	Psychiatric / neurological	Schizophrenia	2014
Weighted median	Schizophrenia	Years of schooling	45	0.384356	0.15525	0.0132966	NA	NA	NA	PGC	35476	46839	25056061	Mixed	NA	NA	NA	NA	NA	22	1001	0.0800662	0.688646	1.46867	1.08336	1.99102	rs10006235; rs1035578; rs10483349; rs10831912; rs111321694; rs11191193; rs11687170; rs11726992; rs12514965; rs12761761; rs12900061; rs12962421; rs12987662; rs13010288; rs13421974; rs1382358; rs1396967; rs141979783; rs1424580; rs16845580; rs17425572; rs2456973; rs28420834; rs28792186; rs3095075; rs34305371; rs35771425; rs4244613; rs4468571; rs4741351; rs4800490; rs4863692; rs523934; rs62263923; rs…	Ripke S	Disease	9444231	82315	Males and females	Psychiatric / neurological	Schizophrenia	2014
Weighted mode	Schizophrenia	Years of schooling	45	0.120838	0.321823	0.709108	NA	NA	NA	PGC	35476	46839	25056061	Mixed	NA	NA	NA	NA	NA	22	1001	-0.509935	0.751612	1.12844	0.600534	2.12041	rs10006235; rs1035578; rs10483349; rs10831912; rs111321694; rs11191193; rs11687170; rs11726992; rs12514965; rs12761761; rs12900061; rs12962421; rs12987662; rs13010288; rs13421974; rs1382358; rs1396967; rs141979783; rs1424580; rs16845580; rs17425572; rs2456973; rs28420834; rs28792186; rs3095075; rs34305371; rs35771425; rs4244613; rs4468571; rs4741351; rs4800490; rs4863692; rs523934; rs62263923; rs…	Ripke S	Disease	9444231	82315	Males and females	Psychiatric / neurological	Schizophrenia	2014
Wald ratio	Schizophrenia	Years of schooling	1	1.33532	0.758824	0.0784553	NA	NA	NA	PGC	35476	46839	25056061	Mixed	NA	NA	NA	NA	NA	22	1001	NA	NA	3.8012	0.859008	16.8207	rs12761761	Ripke S	Disease	9444231	82315	Males and females	Psychiatric / neurological	Schizophrenia	2014
Wald ratio	Schizophrenia	Years of schooling	1	-0.159808	0.793333	0.840355	NA	NA	NA	PGC	35476	46839	25056061	Mixed	NA	NA	NA	NA	NA	22	1001	NA	NA	0.852307	0.18001	4.03548	rs10006235	Ripke S	Disease	9444231	82315	Males and females	Psychiatric / neurological	Schizophrenia	2014
Wald ratio	Schizophrenia	Years of schooling	1	1.65381	0.815385	0.0425346	NA	NA	NA	PGC	35476	46839	25056061	Mixed	NA	NA	NA	NA	NA	22	1001	NA	NA	5.22683	1.05723	25.8409	rs1035578	Ripke S	Disease	9444231	82315	Males and females	Psychiatric / neurological	Schizophrenia	2014
Wald ratio	Schizophrenia	Years of schooling	1	-0.478868	0.705263	0.497143	NA	NA	NA	PGC	35476	46839	25056061	Mixed	NA	NA	NA	NA	NA	22	1001	NA	NA	0.619485	0.155489	2.4681	rs10483349	Ripke S	Disease	9444231	82315	Males and females	Psychiatric / neurological	Schizophrenia	2014
Wald ratio	Schizophrenia	Years of schooling	1	0.719873	0.746667	0.334988	NA	NA	NA	PGC	35476	46839	25056061	Mixed	NA	NA	NA	NA	NA	22	1001	NA	NA	2.05417	0.475402	8.8759	rs10831912	Ripke S	Disease	9444231	82315	Males and females	Psychiatric / neurological	Schizophrenia	2014
Wald ratio	Schizophrenia	Years of schooling	1	0.7112	0.805556	0.377307	NA	NA	NA	PGC	35476	46839	25056061	Mixed	NA	NA	NA	NA	NA	22	1001	NA	NA	2.03643	0.419921	9.87581	rs111321694	Ripke S	Disease	9444231	82315	Males and females	Psychiatric / neurological	Schizophrenia	2014
Wald ratio	Schizophrenia	Years of schooling	1	0.305428	0.589474	0.604363	NA	NA	NA	PGC	35476	46839	25056061	Mixed	NA	NA	NA	NA	NA	22	1001	NA	NA	1.35721	0.42744	4.30939	rs11191193	Ripke S	Disease	9444231	82315	Males and females	Psychiatric / neurological	Schizophrenia	2014
Wald ratio	Schizophrenia	Years of schooling	1	-0.20425	0.579167	0.724342	NA	NA	NA	PGC	35476	46839	25056061	Mixed	NA	NA	NA	NA	NA	22	1001	NA	NA	0.815259	0.261999	2.53683	rs11687170	Ripke S	Disease	9444231	82315	Males and females	Psychiatric / neurological	Schizophrenia	2014
Wald ratio	Schizophrenia	Years of schooling	1	1.16403	0.835714	0.163661	NA	NA	NA	PGC	35476	46839	25056061	Mixed	NA	NA	NA	NA	NA	22	1001	NA	NA	3.20283	0.622529	16.4781	rs11726992	Ripke S	Disease	9444231	82315	Males and females	Psychiatric / neurological	Schizophrenia	2014
Wald ratio	Schizophrenia	Years of schooling	1	0.561046	0.688889	0.415403	NA	NA	NA	PGC	35476	46839	25056061	Mixed	NA	NA	NA	NA	NA	22	1001	NA	NA	1.75251	0.454219	6.76166	rs12514965	Ripke S	Disease	9444231	82315	Males and females	Psychiatric / neurological	Schizophrenia	2014
Wald ratio	Schizophrenia	Years of schooling	1	0.466965	0.746667	0.531709	NA	NA	NA	PGC	35476	46839	25056061	Mixed	NA	NA	NA	NA	NA	22	1001	NA	NA	1.59515	0.369169	6.89248	rs28420834	Ripke S	Disease	9444231	82315	Males and females	Psychiatric / neurological	Schizophrenia	2014
Wald ratio	Schizophrenia	Years of schooling	1	1.07632	0.647619	0.0965212	NA	NA	NA	PGC	35476	46839	25056061	Mixed	NA	NA	NA	NA	NA	22	1001	NA	NA	2.93385	0.824467	10.44	rs12900061	Ripke S	Disease	9444231	82315	Males and females	Psychiatric / neurological	Schizophrenia	2014
Wald ratio	Schizophrenia	Years of schooling	1	1.15718	0.778571	0.137203	NA	NA	NA	PGC	35476	46839	25056061	Mixed	NA	NA	NA	NA	NA	22	1001	NA	NA	3.18095	0.69155	14.6316	rs12962421	Ripke S	Disease	9444231	82315	Males and females	Psychiatric / neurological	Schizophrenia	2014
Wald ratio	Schizophrenia	Years of schooling	1	-0.141128	0.490909	0.773743	NA	NA	NA	PGC	35476	46839	25056061	Mixed	NA	NA	NA	NA	NA	22	1001	NA	NA	0.868378	0.331771	2.27289	rs12987662	Ripke S	Disease	9444231	82315	Males and females	Psychiatric / neurological	Schizophrenia	2014
Wald ratio	Schizophrenia	Years of schooling	1	0.804985	0.81	0.320316	NA	NA	NA	PGC	35476	46839	25056061	Mixed	NA	NA	NA	NA	NA	22	1001	NA	NA	2.23666	0.457209	10.9417	rs13010288	Ripke S	Disease	9444231	82315	Males and females	Psychiatric / neurological	Schizophrenia	2014
Wald ratio	Schizophrenia	Years of schooling	1	0.621573	0.771429	0.420391	NA	NA	NA	PGC	35476	46839	25056061	Mixed	NA	NA	NA	NA	NA	22	1001	NA	NA	1.86186	0.410481	8.44499	rs13421974	Ripke S	Disease	9444231	82315	Males and females	Psychiatric / neurological	Schizophrenia	2014
Wald ratio	Schizophrenia	Years of schooling	1	-1.12363	0.819048	0.170103	NA	NA	NA	PGC	35476	46839	25056061	Mixed	NA	NA	NA	NA	NA	22	1001	NA	NA	0.325098	0.065287	1.61883	rs1382358	Ripke S	Disease	9444231	82315	Males and females	Psychiatric / neurological	Schizophrenia	2014
Wald ratio	Schizophrenia	Years of schooling	1	-0.226947	0.72	0.752607	NA	NA	NA	PGC	35476	46839	25056061	Mixed	NA	NA	NA	NA	NA	22	1001	NA	NA	0.796963	0.19434	3.26825	rs1396967	Ripke S	Disease	9444231	82315	Males and females	Psychiatric / neurological	Schizophrenia	2014
Wald ratio	Schizophrenia	Years of schooling	1	0.494635	0.751351	0.510328	NA	NA	NA	PGC	35476	46839	25056061	Mixed	NA	NA	NA	NA	NA	22	1001	NA	NA	1.6399	0.376057	7.15123	rs141979783	Ripke S	Disease	9444231	82315	Males and females	Psychiatric / neurological	Schizophrenia	2014
Wald ratio	Schizophrenia	Years of schooling	1	-0.188653	0.761111	0.804238	NA	NA	NA	PGC	35476	46839	25056061	Mixed	NA	NA	NA	NA	NA	22	1001	NA	NA	0.828074	0.186294	3.68078	rs1424580	Ripke S	Disease	9444231	82315	Males and females	Psychiatric / neurological	Schizophrenia	2014
Wald ratio	Schizophrenia	Years of schooling	1	-0.743783	0.68125	0.274925	NA	NA	NA	PGC	35476	46839	25056061	Mixed	NA	NA	NA	NA	NA	22	1001	NA	NA	0.475312	0.125051	1.80664	rs16845580	Ripke S	Disease	9444231	82315	Males and females	Psychiatric / neurological	Schizophrenia	2014
Wald ratio	Schizophrenia	Years of schooling	1	0.164097	0.778571	0.833069	NA	NA	NA	PGC	35476	46839	25056061	Mixed	NA	NA	NA	NA	NA	22	1001	NA	NA	1.17833	0.256173	5.42001	rs17425572	Ripke S	Disease	9444231	82315	Males and females	Psychiatric / neurological	Schizophrenia	2014
Wald ratio	Schizophrenia	Years of schooling	1	-0.0721753	0.627778	0.908469	NA	NA	NA	PGC	35476	46839	25056061	Mixed	NA	NA	NA	NA	NA	22	1001	NA	NA	0.930368	0.271819	3.18442	rs2456973	Ripke S	Disease	9444231	82315	Males and females	Psychiatric / neurological	Schizophrenia	2014
Wald ratio	Schizophrenia	Years of schooling	1	0.45262	0.561905	0.420525	NA	NA	NA	PGC	35476	46839	25056061	Mixed	NA	NA	NA	NA	NA	22	1001	NA	NA	1.57243	0.522718	4.73014	rs6882046	Ripke S	Disease	9444231	82315	Males and females	Psychiatric / neurological	Schizophrenia	2014
Wald ratio	Schizophrenia	Years of schooling	1	0.891869	0.436	0.0407985	NA	NA	NA	PGC	35476	46839	25056061	Mixed	NA	NA	NA	NA	NA	22	1001	NA	NA	2.43969	1.03801	5.73409	rs28792186	Ripke S	Disease	9444231	82315	Males and females	Psychiatric / neurological	Schizophrenia	2014
Wald ratio	Schizophrenia	Years of schooling	1	1.04257	0.771429	0.176541	NA	NA	NA	PGC	35476	46839	25056061	Mixed	NA	NA	NA	NA	NA	22	1001	NA	NA	2.8365	0.62536	12.8658	rs3095075	Ripke S	Disease	9444231	82315	Males and females	Psychiatric / neurological	Schizophrenia	2014
Wald ratio	Schizophrenia	Years of schooling	1	0.14711	0.530556	0.781569	NA	NA	NA	PGC	35476	46839	25056061	Mixed	NA	NA	NA	NA	NA	22	1001	NA	NA	1.15848	0.409516	3.27723	rs34305371	Ripke S	Disease	9444231	82315	Males and females	Psychiatric / neurological	Schizophrenia	2014
Wald ratio	Schizophrenia	Years of schooling	1	1.55266	0.7	0.0265489	NA	NA	NA	PGC	35476	46839	25056061	Mixed	NA	NA	NA	NA	NA	22	1001	NA	NA	4.72402	1.19801	18.6279	rs35771425	Ripke S	Disease	9444231	82315	Males and females	Psychiatric / neurological	Schizophrenia	2014
Wald ratio	Schizophrenia	Years of schooling	1	-0.914126	0.778571	0.240352	NA	NA	NA	PGC	35476	46839	25056061	Mixed	NA	NA	NA	NA	NA	22	1001	NA	NA	0.400867	0.0871499	1.84388	rs4244613	Ripke S	Disease	9444231	82315	Males and females	Psychiatric / neurological	Schizophrenia	2014
Wald ratio	Schizophrenia	Years of schooling	1	-0.428711	0.764286	0.574845	NA	NA	NA	PGC	35476	46839	25056061	Mixed	NA	NA	NA	NA	NA	22	1001	NA	NA	0.651348	0.145626	2.91331	rs4468571	Ripke S	Disease	9444231	82315	Males and females	Psychiatric / neurological	Schizophrenia	2014
Wald ratio	Schizophrenia	Years of schooling	1	0.0647415	0.705882	0.926923	NA	NA	NA	PGC	35476	46839	25056061	Mixed	NA	NA	NA	NA	NA	22	1001	NA	NA	1.06688	0.267459	4.25575	rs4741351	Ripke S	Disease	9444231	82315	Males and females	Psychiatric / neurological	Schizophrenia	2014
Wald ratio	Schizophrenia	Years of schooling	1	0.0133347	0.733333	0.985492	NA	NA	NA	PGC	35476	46839	25056061	Mixed	NA	NA	NA	NA	NA	22	1001	NA	NA	1.01342	0.240749	4.26596	rs4800490	Ripke S	Disease	9444231	82315	Males and females	Psychiatric / neurological	Schizophrenia	2014
Wald ratio	Schizophrenia	Years of schooling	1	0.994381	0.627778	0.113201	NA	NA	NA	PGC	35476	46839	25056061	Mixed	NA	NA	NA	NA	NA	22	1001	NA	NA	2.70305	0.78973	9.25187	rs4863692	Ripke S	Disease	9444231	82315	Males and females	Psychiatric / neurological	Schizophrenia	2014
Wald ratio	Schizophrenia	Years of schooling	1	1.48011	0.726667	0.0416647	NA	NA	NA	PGC	35476	46839	25056061	Mixed	NA	NA	NA	NA	NA	22	1001	NA	NA	4.39345	1.05744	18.2539	rs523934	Ripke S	Disease	9444231	82315	Males and females	Psychiatric / neurological	Schizophrenia	2014
Wald ratio	Schizophrenia	Years of schooling	1	0.594064	0.6875	0.387536	NA	NA	NA	PGC	35476	46839	25056061	Mixed	NA	NA	NA	NA	NA	22	1001	NA	NA	1.81134	0.470746	6.96965	rs62263923	Ripke S	Disease	9444231	82315	Males and females	Psychiatric / neurological	Schizophrenia	2014
Wald ratio	Schizophrenia	Years of schooling	1	1.32957	0.641176	0.0381132	NA	NA	NA	PGC	35476	46839	25056061	Mixed	NA	NA	NA	NA	NA	22	1001	NA	NA	3.7794	1.07558	13.2802	rs6839705	Ripke S	Disease	9444231	82315	Males and females	Psychiatric / neurological	Schizophrenia	2014
Wald ratio	Schizophrenia	Years of schooling	1	-0.307088	0.828571	0.710918	NA	NA	NA	PGC	35476	46839	25056061	Mixed	NA	NA	NA	NA	NA	22	1001	NA	NA	0.735586	0.14499	3.73188	rs7948975	Ripke S	Disease	9444231	82315	Males and females	Psychiatric / neurological	Schizophrenia	2014
Wald ratio	Schizophrenia	Years of schooling	1	1.68544	0.764286	0.0274363	NA	NA	NA	PGC	35476	46839	25056061	Mixed	NA	NA	NA	NA	NA	22	1001	NA	NA	5.39484	1.20616	24.1297	rs7146434	Ripke S	Disease	9444231	82315	Males and females	Psychiatric / neurological	Schizophrenia	2014
Wald ratio	Schizophrenia	Years of schooling	1	-1.00707	0.8	0.208091	NA	NA	NA	PGC	35476	46839	25056061	Mixed	NA	NA	NA	NA	NA	22	1001	NA	NA	0.365289	0.0761488	1.75231	rs766406	Ripke S	Disease	9444231	82315	Males and females	Psychiatric / neurological	Schizophrenia	2014
Wald ratio	Schizophrenia	Years of schooling	1	-0.250125	0.73	0.731872	NA	NA	NA	PGC	35476	46839	25056061	Mixed	NA	NA	NA	NA	NA	22	1001	NA	NA	0.778704	0.186202	3.25657	rs7757476	Ripke S	Disease	9444231	82315	Males and females	Psychiatric / neurological	Schizophrenia	2014
Wald ratio	Schizophrenia	Years of schooling	1	0.746472	0.72	0.299845	NA	NA	NA	PGC	35476	46839	25056061	Mixed	NA	NA	NA	NA	NA	22	1001	NA	NA	2.10954	0.514413	8.65097	rs9616906	Ripke S	Disease	9444231	82315	Males and females	Psychiatric / neurological	Schizophrenia	2014
Wald ratio	Schizophrenia	Years of schooling	1	0.411499	0.623529	0.509286	NA	NA	NA	PGC	35476	46839	25056061	Mixed	NA	NA	NA	NA	NA	22	1001	NA	NA	1.50908	0.444583	5.12236	rs7964899	Ripke S	Disease	9444231	82315	Males and females	Psychiatric / neurological	Schizophrenia	2014
Wald ratio	Schizophrenia	Years of schooling	1	0.234583	0.517391	0.650263	NA	NA	NA	PGC	35476	46839	25056061	Mixed	NA	NA	NA	NA	NA	22	1001	NA	NA	1.26438	0.458634	3.48571	rs9527702	Ripke S	Disease	9444231	82315	Males and females	Psychiatric / neurological	Schizophrenia	2014
Wald ratio	Schizophrenia	Years of schooling	1	1.4333	0.706667	0.0425346	NA	NA	NA	PGC	35476	46839	25056061	Mixed	NA	NA	NA	NA	NA	22	1001	NA	NA	4.1925	1.04941	16.7494	rs9556958	Ripke S	Disease	9444231	82315	Males and females	Psychiatric / neurological	Schizophrenia	2014
Wald ratio	Schizophrenia	Years of schooling	1	-0.0777234	0.638889	0.903173	NA	NA	NA	PGC	35476	46839	25056061	Mixed	NA	NA	NA	NA	NA	22	1001	NA	NA	0.92522	0.264492	3.23652	rs9792504	Ripke S	Disease	9444231	82315	Males and females	Psychiatric / neurological	Schizophrenia	2014

## Sheet: S8.SIMEX_EDU_YEARS_1001_SZ
SIMEX results Okbay et al EduYears on SZ
Number of genotypes = 45
Bootstrap replications = 25
Simulation replications = 50
------------------------------------------------------------------------------
| Coef. Std. Err. z P>|z| [95% Conf. Interval]
-------------+----------------------------------------------------------------
slope | .1258057 1.062532 0.12 0.906 -1.956719 2.208331
_cons | .0049348 .0187351 0.26 0.792 -.0317854 .0416549
------------------------------------------------------------------------------

## Sheet: S9.Hill_IQ_proxies_SZ
Characteristics of the Hill IQ proxies for the MR of Hill IQ on SZ
SNP	effect_allele.exposure	other_allele.exposure	effect_allele.outcome	other_allele.outcome	beta.exposure	beta.outcome	eaf.exposure	eaf.outcome	remove	palindromic	ambiguous	id.outcome	se.outcome	samplesize.outcome	ncase.outcome	ncontrol.outcome	pval.outcome	units.outcome	outcome	consortium.outcome	year.outcome	pmid.outcome	category.outcome	subcategory.outcome	originalname.outcome	outcome.deprecated	mr_keep.outcome	data_source.outcome	pval.exposure	se.exposure	exposure	mr_keep.exposure	pval_origin.exposure	id.exposure	data_source.exposure	action	mr_keep
rs10191758	A	G	A	G	-0.0228341	0.0199987	0.3718	NA	FALSE	FALSE	FALSE	22	0.0112	82315	35476	46839	0.07569	log odds	Schizophrenia || id:22	PGC	2014	25056061	Disease	Psychiatric / neurological	Schizophrenia	Schizophrenia || PGC || 2014	TRUE	mrbase	4.79e-13	0.0031578	IQ	TRUE	reported	1ljtIQ	textfile	2	TRUE
rs10211032	A	G	A	G	0.0169581	-0.0037972	0.494	NA	FALSE	FALSE	FALSE	22	0.0106	82315	35476	46839	0.7223	log odds	Schizophrenia || id:22	PGC	2014	25056061	Disease	Psychiatric / neurological	Schizophrenia	Schizophrenia || PGC || 2014	TRUE	mrbase	3.22e-08	0.00306706	IQ	TRUE	reported	1ljtIQ	textfile	2	TRUE
rs10236197	T	C	T	C	0.0184345	0.00600195	0.3439	NA	FALSE	FALSE	FALSE	22	0.0109	82315	35476	46839	0.5789	log odds	Schizophrenia || id:22	PGC	2014	25056061	Disease	Psychiatric / neurological	Schizophrenia	Schizophrenia || PGC || 2014	TRUE	mrbase	9.41e-10	0.00301264	IQ	TRUE	reported	1ljtIQ	textfile	2	TRUE
rs1045902	T	C	T	C	0.0195449	-0.0156011	0.4831	NA	FALSE	FALSE	FALSE	22	0.0107	82315	35476	46839	0.1462	log odds	Schizophrenia || id:22	PGC	2014	25056061	Disease	Psychiatric / neurological	Schizophrenia	Schizophrenia || PGC || 2014	TRUE	mrbase	6.47e-11	0.00299195	IQ	TRUE	reported	1ljtIQ	textfile	2	TRUE
rs10511071	T	C	T	C	-0.0267859	_	0.1213	NA	FALSE	FALSE	FALSE	22	0.0172	82315	35476	46839	0.4217	log odds	Schizophrenia || id:22	PGC	2014	25056061	Disease	Psychiatric / neurological	Schizophrenia	Schizophrenia || PGC || 2014	TRUE	mrbase	1.05e-08	0.00468038	IQ	TRUE	reported	1ljtIQ	textfile	2	TRUE
rs10780928	A	G	A	G	-0.0151475	0.00330453	0.4592	NA	FALSE	FALSE	FALSE	22	0.0106	82315	35476	46839	0.7586	log odds	Schizophrenia || id:22	PGC	2014	25056061	Disease	Psychiatric / neurological	Schizophrenia	Schizophrenia || PGC || 2014	TRUE	mrbase	2.51e-07	0.00293745	IQ	TRUE	reported	1ljtIQ	textfile	2	TRUE
rs10845988	T	C	T	C	-0.0186096	-0.00690378	0.4682	NA	FALSE	FALSE	FALSE	22	0.0106	82315	35476	46839	0.5183	log odds	Schizophrenia || id:22	PGC	2014	25056061	Disease	Psychiatric / neurological	Schizophrenia	Schizophrenia || PGC || 2014	TRUE	mrbase	2.62e-10	0.00294471	IQ	TRUE	reported	1ljtIQ	textfile	2	TRUE
rs10858096	A	C	A	C	-0.0212039	0.00590255	0.4602	NA	FALSE	FALSE	FALSE	22	0.0105	82315	35476	46839	0.5757	log odds	Schizophrenia || id:22	PGC	2014	25056061	Disease	Psychiatric / neurological	Schizophrenia	Schizophrenia || PGC || 2014	TRUE	mrbase	1.47e-12	0.00299613	IQ	TRUE	reported	1ljtIQ	textfile	2	TRUE
rs10897167	A	G	A	G	0.0374096	-0.025995	0.03479	NA	FALSE	FALSE	FALSE	22	0.0259	82315	35476	46839	0.3156	log odds	Schizophrenia || id:22	PGC	2014	25056061	Disease	Psychiatric / neurological	Schizophrenia	Schizophrenia || PGC || 2014	TRUE	mrbase	4.97e-08	0.0068613	IQ	TRUE	reported	1ljtIQ	textfile	2	TRUE
rs10930185	T	C	T	C	-0.0164883	-0.014596	0.3857	NA	FALSE	FALSE	FALSE	22	0.0112	82315	35476	46839	0.1908	log odds	Schizophrenia || id:22	PGC	2014	25056061	Disease	Psychiatric / neurological	Schizophrenia	Schizophrenia || PGC || 2014	TRUE	mrbase	6.01e-08	0.00304301	IQ	TRUE	reported	1ljtIQ	textfile	2	TRUE
rs10949662	T	C	T	C	-0.0176044	0.0221039	0.329	NA	FALSE	FALSE	FALSE	22	0.0117	82315	35476	46839	0.05791	log odds	Schizophrenia || id:22	PGC	2014	25056061	Disease	Psychiatric / neurological	Schizophrenia	Schizophrenia || PGC || 2014	TRUE	mrbase	2.21e-08	0.00314665	IQ	TRUE	reported	1ljtIQ	textfile	2	TRUE
rs11022505	A	G	A	G	-0.0182448	-0.00650109	0.4433	NA	FALSE	FALSE	FALSE	22	0.0107	82315	35476	46839	0.5405	log odds	Schizophrenia || id:22	PGC	2014	25056061	Disease	Psychiatric / neurological	Schizophrenia	Schizophrenia || PGC || 2014	TRUE	mrbase	4.86e-10	0.00293158	IQ	TRUE	reported	1ljtIQ	textfile	2	TRUE
rs11056455	T	C	T	C	0.0194419	0.00400198	0.2634	NA	FALSE	FALSE	FALSE	22	0.0125	82315	35476	46839	0.7482	log odds	Schizophrenia || id:22	PGC	2014	25056061	Disease	Psychiatric / neurological	Schizophrenia	Schizophrenia || PGC || 2014	TRUE	mrbase	1.15e-07	0.00366756	IQ	TRUE	reported	1ljtIQ	textfile	2	TRUE
rs11083241	A	G	A	G	-0.0170368	-0.015205	0.4344	NA	FALSE	FALSE	FALSE	22	0.0108	82315	35476	46839	0.1585	log odds	Schizophrenia || id:22	PGC	2014	25056061	Disease	Psychiatric / neurological	Schizophrenia	Schizophrenia || PGC || 2014	TRUE	mrbase	1.01e-08	0.00297409	IQ	TRUE	reported	1ljtIQ	textfile	2	TRUE
rs11171739	T	C	T	C	-0.0186985	0.00580313	0.4145	NA	FALSE	FALSE	FALSE	22	0.0108	82315	35476	46839	0.5897	log odds	Schizophrenia || id:22	PGC	2014	25056061	Disease	Psychiatric / neurological	Schizophrenia	Schizophrenia || PGC || 2014	TRUE	mrbase	5.76e-10	0.00301738	IQ	TRUE	reported	1ljtIQ	textfile	2	TRUE
rs11748023	T	C	T	C	0.0201734	0.0147999	0.4473	NA	FALSE	FALSE	FALSE	22	0.0106	82315	35476	46839	0.1626	log odds	Schizophrenia || id:22	PGC	2014	25056061	Disease	Psychiatric / neurological	Schizophrenia	Schizophrenia || PGC || 2014	TRUE	mrbase	5.66e-11	0.0030787	IQ	TRUE	reported	1ljtIQ	textfile	2	TRUE
rs11793831	T	G	T	G	0.0306136	-0.0225013	0.4324	NA	FALSE	FALSE	FALSE	22	0.0108	82315	35476	46839	0.03707	log odds	Schizophrenia || id:22	PGC	2014	25056061	Disease	Psychiatric / neurological	Schizophrenia	Schizophrenia || PGC || 2014	TRUE	mrbase	9.28e-23	0.00311764	IQ	TRUE	reported	1ljtIQ	textfile	2	TRUE
rs11945232	A	G	A	G	-0.0169432	0.00169856	0.3648	NA	FALSE	FALSE	FALSE	22	0.011	82315	35476	46839	0.8756	log odds	Schizophrenia || id:22	PGC	2014	25056061	Disease	Psychiatric / neurological	Schizophrenia	Schizophrenia || PGC || 2014	TRUE	mrbase	1.79e-08	0.00300886	IQ	TRUE	reported	1ljtIQ	textfile	2	TRUE
rs12035012	A	C	A	C	-0.0318854	0.0110982	0.2137	NA	FALSE	FALSE	FALSE	22	0.0126	82315	35476	46839	0.3763	log odds	Schizophrenia || id:22	PGC	2014	25056061	Disease	Psychiatric / neurological	Schizophrenia	Schizophrenia || PGC || 2014	TRUE	mrbase	1.45e-18	0.00362591	IQ	TRUE	reported	1ljtIQ	textfile	2	TRUE
rs12072199	T	C	T	C	-0.0234374	0.0258042	0.1879	NA	FALSE	FALSE	FALSE	22	0.0135	82315	35476	46839	0.05558	log odds	Schizophrenia || id:22	PGC	2014	25056061	Disease	Psychiatric / neurological	Schizophrenia	Schizophrenia || PGC || 2014	TRUE	mrbase	2.2e-10	0.00369281	IQ	TRUE	reported	1ljtIQ	textfile	2	TRUE
rs12477602	A	G	A	G	-0.0244115	0.0250048	0.1173	NA	FALSE	FALSE	FALSE	22	0.0158	82315	35476	46839	0.1137	log odds	Schizophrenia || id:22	PGC	2014	25056061	Disease	Psychiatric / neurological	Schizophrenia	Schizophrenia || PGC || 2014	TRUE	mrbase	1.86e-08	0.0043402	IQ	TRUE	reported	1ljtIQ	textfile	2	TRUE
rs12496579	A	G	A	G	0.0165628	0.00459941	0.4384	NA	FALSE	FALSE	FALSE	22	0.0111	82315	35476	46839	0.6785	log odds	Schizophrenia || id:22	PGC	2014	25056061	Disease	Psychiatric / neurological	Schizophrenia	Schizophrenia || PGC || 2014	TRUE	mrbase	3.28e-08	0.00299724	IQ	TRUE	reported	1ljtIQ	textfile	2	TRUE
rs12552	A	G	A	G	0.0162742	-0.00680309	0.4573	NA	FALSE	FALSE	FALSE	22	0.0106	82315	35476	46839	0.5215	log odds	Schizophrenia || id:22	PGC	2014	25056061	Disease	Psychiatric / neurological	Schizophrenia	Schizophrenia || PGC || 2014	TRUE	mrbase	3.2e-08	0.00294275	IQ	TRUE	reported	1ljtIQ	textfile	2	TRUE
rs12645284	T	G	T	G	0.0278622	0.0152038	0.09642	NA	FALSE	FALSE	FALSE	22	0.0231	82315	35476	46839	0.5109	log odds	Schizophrenia || id:22	PGC	2014	25056061	Disease	Psychiatric / neurological	Schizophrenia	Schizophrenia || PGC || 2014	TRUE	mrbase	0.00026	0.00762887	IQ	TRUE	reported	1ljtIQ	textfile	2	TRUE
rs12707116	T	C	T	C	-0.0240882	0.0135971	0.4751	NA	FALSE	FALSE	FALSE	22	0.0105	82315	35476	46839	0.1978	log odds	Schizophrenia || id:22	PGC	2014	25056061	Disease	Psychiatric / neurological	Schizophrenia	Schizophrenia || PGC || 2014	TRUE	mrbase	1.53e-16	0.00291836	IQ	TRUE	reported	1ljtIQ	textfile	2	TRUE
rs1297620	A	G	A	G	-0.0292304	-0.0164953	0.1223	NA	FALSE	FALSE	FALSE	22	0.0177	82315	35476	46839	0.3492	log odds	Schizophrenia || id:22	PGC	2014	25056061	Disease	Psychiatric / neurological	Schizophrenia	Schizophrenia || PGC || 2014	TRUE	mrbase	2.83e-09	0.00491999	IQ	TRUE	reported	1ljtIQ	textfile	2	TRUE
rs12985909	T	C	T	C	0.0169019	-0.0163022	0.4602	NA	FALSE	FALSE	FALSE	22	0.0108	82315	35476	46839	0.1316	log odds	Schizophrenia || id:22	PGC	2014	25056061	Disease	Psychiatric / neurological	Schizophrenia	Schizophrenia || PGC || 2014	TRUE	mrbase	8.59e-09	0.00293612	IQ	TRUE	reported	1ljtIQ	textfile	2	TRUE
rs13010010	T	C	T	C	0.0276335	-0.0128016	0.3857	NA	FALSE	FALSE	FALSE	22	0.0109	82315	35476	46839	0.2381	log odds	Schizophrenia || id:22	PGC	2014	25056061	Disease	Psychiatric / neurological	Schizophrenia	Schizophrenia || PGC || 2014	TRUE	mrbase	5.88e-20	0.00302119	IQ	TRUE	reported	1ljtIQ	textfile	2	TRUE
rs13053308	A	G	A	G	0.0182807	-0.00500249	0.495	NA	FALSE	FALSE	FALSE	22	0.0108	82315	35476	46839	0.6479	log odds	Schizophrenia || id:22	PGC	2014	25056061	Disease	Psychiatric / neurological	Schizophrenia	Schizophrenia || PGC || 2014	TRUE	mrbase	2.81e-09	0.00307626	IQ	TRUE	reported	1ljtIQ	textfile	2	TRUE
rs1346081	A	G	A	G	0.0207044	-0.0202027	0.4742	NA	FALSE	FALSE	FALSE	22	0.0105	82315	35476	46839	0.05492	log odds	Schizophrenia || id:22	PGC	2014	25056061	Disease	Psychiatric / neurological	Schizophrenia	Schizophrenia || PGC || 2014	TRUE	mrbase	1.76e-12	0.00293573	IQ	TRUE	reported	1ljtIQ	textfile	2	TRUE
rs1360123	A	G	A	G	-0.0176334	0.0215951	0.5	NA	FALSE	FALSE	FALSE	22	0.0106	82315	35476	46839	0.04199	log odds	Schizophrenia || id:22	PGC	2014	25056061	Disease	Psychiatric / neurological	Schizophrenia	Schizophrenia || PGC || 2014	TRUE	mrbase	9.09e-09	0.00306835	IQ	TRUE	reported	1ljtIQ	textfile	2	TRUE
rs1421334	A	C	A	C	-0.018178	0.0168964	0.4195	NA	FALSE	FALSE	FALSE	22	0.0109	82315	35476	46839	0.1185	log odds	Schizophrenia || id:22	PGC	2014	25056061	Disease	Psychiatric / neurological	Schizophrenia	Schizophrenia || PGC || 2014	TRUE	mrbase	1.4e-09	0.00300165	IQ	TRUE	reported	1ljtIQ	textfile	2	TRUE
rs1424638	T	C	T	C	0.0196449	-0.00650109	0.4791	NA	FALSE	FALSE	FALSE	22	0.0107	82315	35476	46839	0.5458	log odds	Schizophrenia || id:22	PGC	2014	25056061	Disease	Psychiatric / neurological	Schizophrenia	Schizophrenia || PGC || 2014	TRUE	mrbase	1.88e-11	0.0029255	IQ	TRUE	reported	1ljtIQ	textfile	2	TRUE
rs1479119	A	G	A	G	-0.0179205	0.0176041	0.4394	NA	FALSE	FALSE	FALSE	22	0.0108	82315	35476	46839	0.1037	log odds	Schizophrenia || id:22	PGC	2014	25056061	Disease	Psychiatric / neurological	Schizophrenia	Schizophrenia || PGC || 2014	TRUE	mrbase	1.15e-09	0.00294428	IQ	TRUE	reported	1ljtIQ	textfile	2	TRUE
rs1481045	T	C	T	C	-0.0237473	0.00079968	0.175	NA	FALSE	FALSE	FALSE	22	0.0138	82315	35476	46839	0.9535	log odds	Schizophrenia || id:22	PGC	2014	25056061	Disease	Psychiatric / neurological	Schizophrenia	Schizophrenia || PGC || 2014	TRUE	mrbase	7.28e-10	0.00385518	IQ	TRUE	reported	1ljtIQ	textfile	2	TRUE
rs1528204	T	C	T	C	-0.0141565	-0.0172988	0.4334	NA	FALSE	FALSE	FALSE	22	0.0109	82315	35476	46839	0.1144	log odds	Schizophrenia || id:22	PGC	2014	25056061	Disease	Psychiatric / neurological	Schizophrenia	Schizophrenia || PGC || 2014	TRUE	mrbase	2.15e-06	0.00298761	IQ	TRUE	reported	1ljtIQ	textfile	2	TRUE
rs1710990	A	G	A	G	-0.018935	0.0139029	0.2654	NA	FALSE	FALSE	FALSE	22	0.0119	82315	35476	46839	0.2422	log odds	Schizophrenia || id:22	PGC	2014	25056061	Disease	Psychiatric / neurological	Schizophrenia	Schizophrenia || PGC || 2014	TRUE	mrbase	5.17e-09	0.00324136	IQ	TRUE	reported	1ljtIQ	textfile	2	TRUE
rs17118671	A	G	A	G	-0.020841	0.00420116	0.175	NA	FALSE	FALSE	FALSE	22	0.0133	82315	35476	46839	0.7521	log odds	Schizophrenia || id:22	PGC	2014	25056061	Disease	Psychiatric / neurological	Schizophrenia	Schizophrenia || PGC || 2014	TRUE	mrbase	3.62e-08	0.00378338	IQ	TRUE	reported	1ljtIQ	textfile	2	TRUE
rs17641673	A	G	A	G	0.0273916	0.00870203	0.1163	NA	FALSE	FALSE	FALSE	22	0.0178	82315	35476	46839	0.6253	log odds	Schizophrenia || id:22	PGC	2014	25056061	Disease	Psychiatric / neurological	Schizophrenia	Schizophrenia || PGC || 2014	TRUE	mrbase	2.23e-08	0.00489733	IQ	TRUE	reported	1ljtIQ	textfile	2	TRUE
rs1891275	T	C	T	C	-0.0181925	-0.0122953	0.4722	NA	FALSE	FALSE	FALSE	22	0.0109	82315	35476	46839	0.2561	log odds	Schizophrenia || id:22	PGC	2014	25056061	Disease	Psychiatric / neurological	Schizophrenia	Schizophrenia || PGC || 2014	TRUE	mrbase	5.54e-10	0.00293288	IQ	TRUE	reported	1ljtIQ	textfile	2	TRUE
rs1962047	A	G	A	G	-0.0179495	-0.00210221	0.3728	NA	FALSE	FALSE	FALSE	22	0.0109	82315	35476	46839	0.8443	log odds	Schizophrenia || id:22	PGC	2014	25056061	Disease	Psychiatric / neurological	Schizophrenia	Schizophrenia || PGC || 2014	TRUE	mrbase	2.1e-09	0.00299661	IQ	TRUE	reported	1ljtIQ	textfile	2	TRUE
rs2145265	T	C	T	C	0.0254492	-0.0212032	0.159	NA	FALSE	FALSE	FALSE	22	0.0142	82315	35476	46839	0.1339	log odds	Schizophrenia || id:22	PGC	2014	25056061	Disease	Psychiatric / neurological	Schizophrenia	Schizophrenia || PGC || 2014	TRUE	mrbase	7.68e-10	0.00413717	IQ	TRUE	reported	1ljtIQ	textfile	2	TRUE
rs2155076	T	C	T	C	-0.0207167	0.00740253	0.2724	NA	FALSE	FALSE	FALSE	22	0.012	82315	35476	46839	0.5381	log odds	Schizophrenia || id:22	PGC	2014	25056061	Disease	Psychiatric / neurological	Schizophrenia	Schizophrenia || PGC || 2014	TRUE	mrbase	4.42e-10	0.00332091	IQ	TRUE	reported	1ljtIQ	textfile	2	TRUE
rs2265097	T	G	T	G	0.0233769	0.0071047	0.2584	NA	FALSE	FALSE	FALSE	22	0.0122	82315	35476	46839	0.5615	log odds	Schizophrenia || id:22	PGC	2014	25056061	Disease	Psychiatric / neurological	Schizophrenia	Schizophrenia || PGC || 2014	TRUE	mrbase	2.68e-12	0.00334267	IQ	TRUE	reported	1ljtIQ	textfile	2	TRUE
rs2289328	A	G	A	G	-0.0276511	0.0147999	0.1491	NA	FALSE	FALSE	FALSE	22	0.0144	82315	35476	46839	0.3058	log odds	Schizophrenia || id:22	PGC	2014	25056061	Disease	Psychiatric / neurological	Schizophrenia	Schizophrenia || PGC || 2014	TRUE	mrbase	3.17e-12	0.0039671	IQ	TRUE	reported	1ljtIQ	textfile	2	TRUE
rs2295499	T	C	T	C	-0.0180981	-0.000300045	0.4066	NA	FALSE	FALSE	FALSE	22	0.0106	82315	35476	46839	0.9787	log odds	Schizophrenia || id:22	PGC	2014	25056061	Disease	Psychiatric / neurological	Schizophrenia	Schizophrenia || PGC || 2014	TRUE	mrbase	7.04e-10	0.00293553	IQ	TRUE	reported	1ljtIQ	textfile	2	TRUE
rs238449	A	C	A	C	-0.0194797	0.0164047	0.332	NA	FALSE	FALSE	FALSE	22	0.0118	82315	35476	46839	0.1636	log odds	Schizophrenia || id:22	PGC	2014	25056061	Disease	Psychiatric / neurological	Schizophrenia	Schizophrenia || PGC || 2014	TRUE	mrbase	2.98e-09	0.00328353	IQ	TRUE	reported	1ljtIQ	textfile	2	TRUE
rs254781	T	C	T	C	-0.0293461	0.0280042	0.4404	NA	FALSE	FALSE	FALSE	22	0.0107	82315	35476	46839	0.008928	log odds	Schizophrenia || id:22	PGC	2014	25056061	Disease	Psychiatric / neurological	Schizophrenia	Schizophrenia || PGC || 2014	TRUE	mrbase	2.91e-21	0.00310014	IQ	TRUE	reported	1ljtIQ	textfile	2	TRUE
rs2591576	T	C	T	C	0.0185367	-0.00110061	0.4145	NA	FALSE	FALSE	FALSE	22	0.0106	82315	35476	46839	0.9194	log odds	Schizophrenia || id:22	PGC	2014	25056061	Disease	Psychiatric / neurological	Schizophrenia	Schizophrenia || PGC || 2014	TRUE	mrbase	2.47e-10	0.00292883	IQ	TRUE	reported	1ljtIQ	textfile	2	TRUE
rs2721173	T	C	T	C	-0.0226038	0.0140015	0.4612	NA	FALSE	FALSE	FALSE	22	0.0106	82315	35476	46839	0.1846	log odds	Schizophrenia || id:22	PGC	2014	25056061	Disease	Psychiatric / neurological	Schizophrenia	Schizophrenia || PGC || 2014	TRUE	mrbase	1.02e-14	0.00292145	IQ	TRUE	reported	1ljtIQ	textfile	2	TRUE
rs2731664	A	C	A	C	-0.0199179	-0.00549507	0.495	NA	FALSE	FALSE	FALSE	22	0.0109	82315	35476	46839	0.6103	log odds	Schizophrenia || id:22	PGC	2014	25056061	Disease	Psychiatric / neurological	Schizophrenia	Schizophrenia || PGC || 2014	TRUE	mrbase	2.86e-11	0.00299361	IQ	TRUE	reported	1ljtIQ	textfile	2	TRUE
rs28420834	A	G	A	G	-0.0289136	-0.00700447	0.4016	NA	FALSE	FALSE	FALSE	22	0.0112	82315	35476	46839	0.533	log odds	Schizophrenia || id:22	PGC	2014	25056061	Disease	Psychiatric / neurological	Schizophrenia	Schizophrenia || PGC || 2014	TRUE	mrbase	1.23e-10	0.00449289	IQ	TRUE	reported	1ljtIQ	textfile	2	TRUE
rs2920939	A	G	A	G	0.0172291	-0.016597	0.3827	NA	FALSE	FALSE	FALSE	22	0.0118	82315	35476	46839	0.1601	log odds	Schizophrenia || id:22	PGC	2014	25056061	Disease	Psychiatric / neurological	Schizophrenia	Schizophrenia || PGC || 2014	TRUE	mrbase	1.99e-08	0.00306944	IQ	TRUE	reported	1ljtIQ	textfile	2	TRUE
rs3092073	A	G	A	G	-0.0169841	0.0178989	0.4543	NA	FALSE	FALSE	FALSE	22	0.0106	82315	35476	46839	0.08995	log odds	Schizophrenia || id:22	PGC	2014	25056061	Disease	Psychiatric / neurological	Schizophrenia	Schizophrenia || PGC || 2014	TRUE	mrbase	2.83e-08	0.00305919	IQ	TRUE	reported	1ljtIQ	textfile	2	TRUE
rs337939	T	C	T	C	0.0163143	0.000499875	0.3787	NA	FALSE	FALSE	FALSE	22	0.0109	82315	35476	46839	0.9667	log odds	Schizophrenia || id:22	PGC	2014	25056061	Disease	Psychiatric / neurological	Schizophrenia	Schizophrenia || PGC || 2014	TRUE	mrbase	3.2e-08	0.00295011	IQ	TRUE	reported	1ljtIQ	textfile	2	TRUE
rs34305371	A	G	A	G	0.0474075	0.00529595	0.08748	NA	FALSE	FALSE	FALSE	22	0.0191	82315	35476	46839	0.7828	log odds	Schizophrenia || id:22	PGC	2014	25056061	Disease	Psychiatric / neurological	Schizophrenia	Schizophrenia || PGC || 2014	TRUE	mrbase	3.89e-20	0.005158	IQ	TRUE	reported	1ljtIQ	textfile	2	TRUE
rs34811474	A	G	A	G	0.0234388	0.00899938	0.2167	NA	FALSE	FALSE	FALSE	22	0.0151	82315	35476	46839	0.5525	log odds	Schizophrenia || id:22	PGC	2014	25056061	Disease	Psychiatric / neurological	Schizophrenia	Schizophrenia || PGC || 2014	TRUE	mrbase	2.09e-10	0.00368834	IQ	TRUE	reported	1ljtIQ	textfile	2	TRUE
rs350279	T	G	T	G	-0.0157113	0.0119977	0.4036	NA	FALSE	FALSE	FALSE	22	0.0109	82315	35476	46839	0.2691	log odds	Schizophrenia || id:22	PGC	2014	25056061	Disease	Psychiatric / neurological	Schizophrenia	Schizophrenia || PGC || 2014	TRUE	mrbase	4.1e-07	0.00310241	IQ	TRUE	reported	1ljtIQ	textfile	2	TRUE
rs3735478	T	G	T	G	0.0207866	-0.0127003	0.3042	NA	FALSE	FALSE	FALSE	22	0.0118	82315	35476	46839	0.2791	log odds	Schizophrenia || id:22	PGC	2014	25056061	Disease	Psychiatric / neurological	Schizophrenia	Schizophrenia || PGC || 2014	TRUE	mrbase	3.98e-10	0.00332326	IQ	TRUE	reported	1ljtIQ	textfile	2	TRUE
rs3935685	T	C	T	C	-0.0160794	0.00730327	0.4324	NA	FALSE	FALSE	FALSE	22	0.0108	82315	35476	46839	0.5005	log odds	Schizophrenia || id:22	PGC	2014	25056061	Disease	Psychiatric / neurological	Schizophrenia	Schizophrenia || PGC || 2014	TRUE	mrbase	4.39e-08	0.00293719	IQ	TRUE	reported	1ljtIQ	textfile	2	TRUE
rs41263967	T	C	T	C	-0.0284082	0.00410158	0.1362	NA	FALSE	FALSE	FALSE	22	0.0184	82315	35476	46839	0.8246	log odds	Schizophrenia || id:22	PGC	2014	25056061	Disease	Psychiatric / neurological	Schizophrenia	Schizophrenia || PGC || 2014	TRUE	mrbase	8.43e-10	0.00462928	IQ	TRUE	reported	1ljtIQ	textfile	2	TRUE
rs4132462	T	C	T	C	-0.018753	-0.00359646	0.2614	NA	FALSE	FALSE	FALSE	22	0.012	82315	35476	46839	0.7626	log odds	Schizophrenia || id:22	PGC	2014	25056061	Disease	Psychiatric / neurological	Schizophrenia	Schizophrenia || PGC || 2014	TRUE	mrbase	8.85e-09	0.00326064	IQ	TRUE	reported	1ljtIQ	textfile	2	TRUE
rs418939	T	C	T	C	0.0176041	0.00649884	0.3459	NA	FALSE	FALSE	FALSE	22	0.0116	82315	35476	46839	0.5735	log odds	Schizophrenia || id:22	PGC	2014	25056061	Disease	Psychiatric / neurological	Schizophrenia	Schizophrenia || PGC || 2014	TRUE	mrbase	3.89e-08	0.00320321	IQ	TRUE	reported	1ljtIQ	textfile	2	TRUE
rs4446794	A	G	A	G	0.0266816	0.0098018	0.3966	NA	FALSE	FALSE	FALSE	22	0.0109	82315	35476	46839	0.3682	log odds	Schizophrenia || id:22	PGC	2014	25056061	Disease	Psychiatric / neurological	Schizophrenia	Schizophrenia || PGC || 2014	TRUE	mrbase	2.63e-09	0.00448211	IQ	TRUE	reported	1ljtIQ	textfile	2	TRUE
rs4725065	A	G	A	G	-0.0184659	-0.012599	0.4672	NA	FALSE	FALSE	FALSE	22	0.0106	82315	35476	46839	0.2339	log odds	Schizophrenia || id:22	PGC	2014	25056061	Disease	Psychiatric / neurological	Schizophrenia	Schizophrenia || PGC || 2014	TRUE	mrbase	1.02e-09	0.00302417	IQ	TRUE	reported	1ljtIQ	textfile	2	TRUE
rs4731366	T	C	T	C	-0.0234018	-0.0010005	0.2276	NA	FALSE	FALSE	FALSE	22	0.0127	82315	35476	46839	0.9399	log odds	Schizophrenia || id:22	PGC	2014	25056061	Disease	Psychiatric / neurological	Schizophrenia	Schizophrenia || PGC || 2014	TRUE	mrbase	2.53e-11	0.00350769	IQ	TRUE	reported	1ljtIQ	textfile	2	TRUE
rs4904523	A	G	A	G	-0.019719	-0.00910129	0.4831	NA	FALSE	FALSE	FALSE	22	0.0105	82315	35476	46839	0.3884	log odds	Schizophrenia || id:22	PGC	2014	25056061	Disease	Psychiatric / neurological	Schizophrenia	Schizophrenia || PGC || 2014	TRUE	mrbase	1.38e-11	0.00291697	IQ	TRUE	reported	1ljtIQ	textfile	2	TRUE
rs4984541	A	G	A	G	-0.0209756	-0.00700447	0.2475	NA	FALSE	FALSE	FALSE	22	0.0129	82315	35476	46839	0.5843	log odds	Schizophrenia || id:22	PGC	2014	25056061	Disease	Psychiatric / neurological	Schizophrenia	Schizophrenia || PGC || 2014	TRUE	mrbase	6.87e-09	0.00362015	IQ	TRUE	reported	1ljtIQ	textfile	2	TRUE
rs5770820	A	G	A	G	-0.0204655	0.00909848	0.2306	NA	FALSE	FALSE	FALSE	22	0.0126	82315	35476	46839	0.4692	log odds	Schizophrenia || id:22	PGC	2014	25056061	Disease	Psychiatric / neurological	Schizophrenia	Schizophrenia || PGC || 2014	TRUE	mrbase	3.73e-09	0.0034713	IQ	TRUE	reported	1ljtIQ	textfile	2	TRUE
rs6034019	A	G	A	G	-0.0175952	-0.00640044	0.2982	NA	FALSE	FALSE	FALSE	22	0.0113	82315	35476	46839	0.5715	log odds	Schizophrenia || id:22	PGC	2014	25056061	Disease	Psychiatric / neurological	Schizophrenia	Schizophrenia || PGC || 2014	TRUE	mrbase	4.42e-08	0.00321486	IQ	TRUE	reported	1ljtIQ	textfile	2	TRUE
rs6477493	T	C	T	C	0.0228166	-0.0235041	0.166	NA	FALSE	FALSE	FALSE	22	0.0139	82315	35476	46839	0.09119	log odds	Schizophrenia || id:22	PGC	2014	25056061	Disease	Psychiatric / neurological	Schizophrenia	Schizophrenia || PGC || 2014	TRUE	mrbase	2.2e-09	0.00381382	IQ	TRUE	reported	1ljtIQ	textfile	2	TRUE
rs6559863	T	C	T	C	0.0181549	0.000299955	0.4354	NA	FALSE	FALSE	FALSE	22	0.0109	82315	35476	46839	0.9792	log odds	Schizophrenia || id:22	PGC	2014	25056061	Disease	Psychiatric / neurological	Schizophrenia	Schizophrenia || PGC || 2014	TRUE	mrbase	5.13e-10	0.00292118	IQ	TRUE	reported	1ljtIQ	textfile	2	TRUE
rs6668586	A	G	A	G	0.0179811	0.0138043	0.4791	NA	FALSE	FALSE	FALSE	22	0.0107	82315	35476	46839	0.198	log odds	Schizophrenia || id:22	PGC	2014	25056061	Disease	Psychiatric / neurological	Schizophrenia	Schizophrenia || PGC || 2014	TRUE	mrbase	4.6e-09	0.00306785	IQ	TRUE	reported	1ljtIQ	textfile	2	TRUE
rs6706271	A	C	A	C	-0.0177881	0.012699	0.4821	NA	FALSE	FALSE	FALSE	22	0.0105	82315	35476	46839	0.2258	log odds	Schizophrenia || id:22	PGC	2014	25056061	Disease	Psychiatric / neurological	Schizophrenia	Schizophrenia || PGC || 2014	TRUE	mrbase	1.07e-09	0.00291653	IQ	TRUE	reported	1ljtIQ	textfile	2	TRUE
rs6723226	A	G	A	G	0.017146	0.00860289	0.337	NA	FALSE	FALSE	FALSE	22	0.0112	82315	35476	46839	0.4442	log odds	Schizophrenia || id:22	PGC	2014	25056061	Disease	Psychiatric / neurological	Schizophrenia	Schizophrenia || PGC || 2014	TRUE	mrbase	4.37e-08	0.00313158	IQ	TRUE	reported	1ljtIQ	textfile	2	TRUE
rs67258057	A	G	A	G	-0.0344557	-0.0162005	0.05467	NA	FALSE	FALSE	FALSE	22	0.0237	82315	35476	46839	0.4942	log odds	Schizophrenia || id:22	PGC	2014	25056061	Disease	Psychiatric / neurological	Schizophrenia	Schizophrenia || PGC || 2014	TRUE	mrbase	1.22e-08	0.00604865	IQ	TRUE	reported	1ljtIQ	textfile	2	TRUE
rs6840360	A	G	A	G	-0.0205007	0.0133998	0.4831	NA	FALSE	FALSE	FALSE	22	0.0105	82315	35476	46839	0.2037	log odds	Schizophrenia || id:22	PGC	2014	25056061	Disease	Psychiatric / neurological	Schizophrenia	Schizophrenia || PGC || 2014	TRUE	mrbase	7.18e-12	0.00299106	IQ	TRUE	reported	1ljtIQ	textfile	2	TRUE
rs6979354	T	C	T	C	0.0195457	-0.00170145	0.4533	NA	FALSE	FALSE	FALSE	22	0.0108	82315	35476	46839	0.8769	log odds	Schizophrenia || id:22	PGC	2014	25056061	Disease	Psychiatric / neurological	Schizophrenia	Schizophrenia || PGC || 2014	TRUE	mrbase	2.49e-11	0.00292852	IQ	TRUE	reported	1ljtIQ	textfile	2	TRUE
rs6991838	A	G	A	G	0.0173004	0.0077995	0.4553	NA	FALSE	FALSE	FALSE	22	0.0108	82315	35476	46839	0.4692	log odds	Schizophrenia || id:22	PGC	2014	25056061	Disease	Psychiatric / neurological	Schizophrenia	Schizophrenia || PGC || 2014	TRUE	mrbase	9.68e-09	0.00301599	IQ	TRUE	reported	1ljtIQ	textfile	2	TRUE
rs7157510	T	C	T	C	0.0172883	0.0168964	0.3718	NA	FALSE	FALSE	FALSE	22	0.0112	82315	35476	46839	0.129	log odds	Schizophrenia || id:22	PGC	2014	25056061	Disease	Psychiatric / neurological	Schizophrenia	Schizophrenia || PGC || 2014	TRUE	mrbase	4.73e-08	0.00316577	IQ	TRUE	reported	1ljtIQ	textfile	2	TRUE
rs7160368	T	C	T	C	-0.0167464	0.0143959	0.4095	NA	FALSE	FALSE	FALSE	22	0.0106	82315	35476	46839	0.1757	log odds	Schizophrenia || id:22	PGC	2014	25056061	Disease	Psychiatric / neurological	Schizophrenia	Schizophrenia || PGC || 2014	TRUE	mrbase	7.17e-08	0.00310877	IQ	TRUE	reported	1ljtIQ	textfile	2	TRUE
rs7189233	T	C	T	C	0.0250169	-0.00530404	0.3042	NA	FALSE	FALSE	FALSE	22	0.0116	82315	35476	46839	0.6473	log odds	Schizophrenia || id:22	PGC	2014	25056061	Disease	Psychiatric / neurological	Schizophrenia	Schizophrenia || PGC || 2014	TRUE	mrbase	4.38e-14	0.00331389	IQ	TRUE	reported	1ljtIQ	textfile	2	TRUE
rs7260359	T	C	T	C	-0.0167068	0.0238044	0.4672	NA	FALSE	FALSE	FALSE	22	0.0111	82315	35476	46839	0.03163	log odds	Schizophrenia || id:22	PGC	2014	25056061	Disease	Psychiatric / neurological	Schizophrenia	Schizophrenia || PGC || 2014	TRUE	mrbase	2.35e-08	0.00299198	IQ	TRUE	reported	1ljtIQ	textfile	2	TRUE
rs72712511	A	C	A	C	-0.0199134	-0.00989883	0.2823	NA	FALSE	FALSE	FALSE	22	0.0115	82315	35476	46839	0.3887	log odds	Schizophrenia || id:22	PGC	2014	25056061	Disease	Psychiatric / neurological	Schizophrenia	Schizophrenia || PGC || 2014	TRUE	mrbase	1.32e-09	0.00328343	IQ	TRUE	reported	1ljtIQ	textfile	2	TRUE
rs72730950	A	G	A	G	0.0176367	0.0341985	0.08151	NA	FALSE	FALSE	FALSE	22	0.0212	82315	35476	46839	0.1073	log odds	Schizophrenia || id:22	PGC	2014	25056061	Disease	Psychiatric / neurological	Schizophrenia	Schizophrenia || PGC || 2014	TRUE	mrbase	0.00250695	0.00583512	IQ	TRUE	reported	1ljtIQ	textfile	2	TRUE
rs72829841	T	G	T	G	-0.0216308	-0.005103	0.2396	NA	FALSE	FALSE	FALSE	22	0.0124	82315	35476	46839	0.6806	log odds	Schizophrenia || id:22	PGC	2014	25056061	Disease	Psychiatric / neurological	Schizophrenia	Schizophrenia || PGC || 2014	TRUE	mrbase	2.71e-09	0.00363631	IQ	TRUE	reported	1ljtIQ	textfile	2	TRUE
rs7309	A	G	A	G	-0.0246506	0.0259016	0.4602	NA	FALSE	FALSE	FALSE	22	0.0107	82315	35476	46839	0.01527	log odds	Schizophrenia || id:22	PGC	2014	25056061	Disease	Psychiatric / neurological	Schizophrenia	Schizophrenia || PGC || 2014	TRUE	mrbase	2.9e-17	0.00291698	IQ	TRUE	reported	1ljtIQ	textfile	2	TRUE
rs74944275	T	C	T	C	0.0496984	0.00279609	0.03579	NA	FALSE	FALSE	FALSE	22	0.0293	82315	35476	46839	0.9245	log odds	Schizophrenia || id:22	PGC	2014	25056061	Disease	Psychiatric / neurological	Schizophrenia	Schizophrenia || PGC || 2014	TRUE	mrbase	4.17e-11	0.00753258	IQ	TRUE	reported	1ljtIQ	textfile	2	TRUE
rs7621362	T	C	T	C	-0.0231193	0.0217028	0.1809	NA	FALSE	FALSE	FALSE	22	0.0147	82315	35476	46839	0.1392	log odds	Schizophrenia || id:22	PGC	2014	25056061	Disease	Psychiatric / neurological	Schizophrenia	Schizophrenia || PGC || 2014	TRUE	mrbase	5.23e-09	0.00395898	IQ	TRUE	reported	1ljtIQ	textfile	2	TRUE
rs78382112	A	G	A	G	0.0449681	-0.0202027	0.05368	NA	FALSE	FALSE	FALSE	22	0.0252	82315	35476	46839	0.423	log odds	Schizophrenia || id:22	PGC	2014	25056061	Disease	Psychiatric / neurological	Schizophrenia	Schizophrenia || PGC || 2014	TRUE	mrbase	1.9e-10	0.00706001	IQ	TRUE	reported	1ljtIQ	textfile	2	TRUE
rs8025619	T	C	T	C	0.0476602	0.00590255	0.01988	NA	FALSE	FALSE	FALSE	22	0.0333	82315	35476	46839	0.8594	log odds	Schizophrenia || id:22	PGC	2014	25056061	Disease	Psychiatric / neurological	Schizophrenia	Schizophrenia || PGC || 2014	TRUE	mrbase	9.5e-09	0.00830395	IQ	TRUE	reported	1ljtIQ	textfile	2	TRUE
rs8049439	T	C	T	C	0.0269697	-0.0178992	0.3439	NA	FALSE	FALSE	FALSE	22	0.0108	82315	35476	46839	0.0968	log odds	Schizophrenia || id:22	PGC	2014	25056061	Disease	Psychiatric / neurological	Schizophrenia	Schizophrenia || PGC || 2014	TRUE	mrbase	1.35e-19	0.0029779	IQ	TRUE	reported	1ljtIQ	textfile	2	TRUE
rs891386	T	G	T	G	-0.0125912	0.00870203	0.4235	NA	FALSE	FALSE	FALSE	22	0.0106	82315	35476	46839	0.4152	log odds	Schizophrenia || id:22	PGC	2014	25056061	Disease	Psychiatric / neurological	Schizophrenia	Schizophrenia || PGC || 2014	TRUE	mrbase	1.74e-05	0.00293128	IQ	TRUE	reported	1ljtIQ	textfile	2	TRUE
rs9388490	T	C	T	C	0.0198815	-0.0119005	0.4414	NA	FALSE	FALSE	FALSE	22	0.0109	82315	35476	46839	0.2761	log odds	Schizophrenia || id:22	PGC	2014	25056061	Disease	Psychiatric / neurological	Schizophrenia	Schizophrenia || PGC || 2014	TRUE	mrbase	3.99e-11	0.00301035	IQ	TRUE	reported	1ljtIQ	textfile	2	TRUE
rs9443645	T	C	T	C	-0.0180575	0.001998	0.499	NA	FALSE	FALSE	FALSE	22	0.0105	82315	35476	46839	0.849	log odds	Schizophrenia || id:22	PGC	2014	25056061	Disease	Psychiatric / neurological	Schizophrenia	Schizophrenia || PGC || 2014	TRUE	mrbase	5.97e-10	0.00291665	IQ	TRUE	reported	1ljtIQ	textfile	2	TRUE
rs9503598	A	G	A	G	0.0207617	-0.00729656	0.4245	NA	FALSE	FALSE	FALSE	22	0.0107	82315	35476	46839	0.4963	log odds	Schizophrenia || id:22	PGC	2014	25056061	Disease	Psychiatric / neurological	Schizophrenia	Schizophrenia || PGC || 2014	TRUE	mrbase	1.26e-11	0.00306544	IQ	TRUE	reported	1ljtIQ	textfile	2	TRUE
rs9527727	A	C	A	C	-0.0233392	-0.00820356	0.2575	NA	FALSE	FALSE	FALSE	22	0.0115	82315	35476	46839	0.4742	log odds	Schizophrenia || id:22	PGC	2014	25056061	Disease	Psychiatric / neurological	Schizophrenia	Schizophrenia || PGC || 2014	TRUE	mrbase	3.25e-12	0.00335026	IQ	TRUE	reported	1ljtIQ	textfile	2	TRUE
rs9569495	T	C	T	C	-0.0137333	0.0020978	0.2594	NA	FALSE	FALSE	FALSE	22	0.0118	82315	35476	46839	0.855	log odds	Schizophrenia || id:22	PGC	2014	25056061	Disease	Psychiatric / neurological	Schizophrenia	Schizophrenia || PGC || 2014	TRUE	mrbase	2.35e-05	0.00324757	IQ	TRUE	reported	1ljtIQ	textfile	2	TRUE
rs9655780	A	G	A	G	-0.023371	0.0228959	0.1769	NA	FALSE	FALSE	FALSE	22	0.0146	82315	35476	46839	0.1156	log odds	Schizophrenia || id:22	PGC	2014	25056061	Disease	Psychiatric / neurological	Schizophrenia	Schizophrenia || PGC || 2014	TRUE	mrbase	3.33e-09	0.0039516	IQ	TRUE	reported	1ljtIQ	textfile	2	TRUE
rs9773093	T	C	T	C	-0.0168518	-0.00250313	0.4821	NA	FALSE	FALSE	FALSE	22	0.0105	82315	35476	46839	0.8111	log odds	Schizophrenia || id:22	PGC	2014	25056061	Disease	Psychiatric / neurological	Schizophrenia	Schizophrenia || PGC || 2014	TRUE	mrbase	3.97e-08	0.00306834	IQ	TRUE	reported	1ljtIQ	textfile	2	TRUE
rs9862291	A	G	A	G	-0.0190869	-0.00359646	0.4861	NA	FALSE	FALSE	FALSE	22	0.0106	82315	35476	46839	0.7352	log odds	Schizophrenia || id:22	PGC	2014	25056061	Disease	Psychiatric / neurological	Schizophrenia	Schizophrenia || PGC || 2014	TRUE	mrbase	5.32e-10	0.00307389	IQ	TRUE	reported	1ljtIQ	textfile	2	TRUE
rs9906944	T	C	T	C	0.0182853	-0.0114958	0.2992	NA	FALSE	FALSE	FALSE	22	0.0117	82315	35476	46839	0.325	log odds	Schizophrenia || id:22	PGC	2014	25056061	Disease	Psychiatric / neurological	Schizophrenia	Schizophrenia || PGC || 2014	TRUE	mrbase	7.17e-09	0.0031598	IQ	TRUE	reported	1ljtIQ	textfile	2	TRUE
rs9911578	T	C	T	C	0.0188875	-0.00020002	0.3668	NA	FALSE	FALSE	FALSE	22	0.0108	82315	35476	46839	0.9829	log odds	Schizophrenia || id:22	PGC	2014	25056061	Disease	Psychiatric / neurological	Schizophrenia	Schizophrenia || PGC || 2014	TRUE	mrbase	3.51e-10	0.00301034	IQ	TRUE	reported	1ljtIQ	textfile	2	TRUE

## Sheet: S10.Hill_IQ_SZ
MR results for Hill IQ on SZ
Method	outcome	exposure	nsnp	b	se	pval	Q	Q_df	Q_pval	consortium	ncase	ncontrol	pmid	population	intercept	intercept_se	lower_intercept	upper_intercept	intercept_pval	id.outcome	id.exposure	SNP	author	category	nsnps.outcome.array	sample_size	sex	subcategory	trait	year	or	or_lci95	or_uci95	r2	Fstat	I2
Inverse variance weighted	Schizophrenia	IQ	150	-0.268909	0.100513	0.00746467	106.505	102	0.360389	PGC	35476	46839	25056061	Mixed	NA	NA	NA	NA	NA	22	1ljtIQ	rs10191758; rs10211032; rs10236197; rs1045902; rs10511071; rs10780928; rs10845988; rs10858096; rs10897167; rs10930185; rs10949662; rs11022505; rs11056455; rs11083241; rs11171739; rs11748023; rs11793831; rs11945232; rs12035012; rs12072199; rs12477602; rs12496579; rs12552; rs12645284; rs12707116; rs1297620; rs12985909; rs13010010; rs13053308; rs1346081; rs1360123; rs1421334; rs1424638; rs1479119; r…	Ripke S	Disease	9444231	82315	Males and females	Psychiatric / neurological	Schizophrenia	2014	0.764213	0.627561	0.93062	0.018386	14.95	51.65
MR Egger	Schizophrenia	IQ	150	0.308527	0.423548	0.467498	105.333	101	0.364145	PGC	35476	46839	25056061	Mixed	0.00557594	0.0052604	-0.00473445	0.0158863	0.29168	22	1ljtIQ	rs10191758; rs10211032; rs10236197; rs1045902; rs10511071; rs10780928; rs10845988; rs10858096; rs10897167; rs10930185; rs10949662; rs11022505; rs11056455; rs11083241; rs11171739; rs11748023; rs11793831; rs11945232; rs12035012; rs12072199; rs12477602; rs12496579; rs12552; rs12645284; rs12707116; rs1297620; rs12985909; rs13010010; rs13053308; rs1346081; rs1360123; rs1421334; rs1424638; rs1479119; r…	Ripke S	Disease	9444231	82315	Males and females	Psychiatric / neurological	Schizophrenia	2014	1.36142	0.593554	3.12265
Simple mode	Schizophrenia	IQ	150	0.066623	0.285273	0.815662	NA	NA	NA	PGC	35476	46839	25056061	Mixed	NA	NA	NA	NA	NA	22	1ljtIQ	rs10191758; rs10211032; rs10236197; rs1045902; rs10511071; rs10780928; rs10845988; rs10858096; rs10897167; rs10930185; rs10949662; rs11022505; rs11056455; rs11083241; rs11171739; rs11748023; rs11793831; rs11945232; rs12035012; rs12072199; rs12477602; rs12496579; rs12552; rs12645284; rs12707116; rs1297620; rs12985909; rs13010010; rs13053308; rs1346081; rs1360123; rs1421334; rs1424638; rs1479119; r…	Ripke S	Disease	9444231	82315	Males and females	Psychiatric / neurological	Schizophrenia	2014	1.06889	0.61109	1.86966
Weighted median	Schizophrenia	IQ	150	-0.186691	0.081176	0.0214581	NA	NA	NA	PGC	35476	46839	25056061	Mixed	NA	NA	NA	NA	NA	22	1ljtIQ	rs10191758; rs10211032; rs10236197; rs1045902; rs10511071; rs10780928; rs10845988; rs10858096; rs10897167; rs10930185; rs10949662; rs11022505; rs11056455; rs11083241; rs11171739; rs11748023; rs11793831; rs11945232; rs12035012; rs12072199; rs12477602; rs12496579; rs12552; rs12645284; rs12707116; rs1297620; rs12985909; rs13010010; rs13053308; rs1346081; rs1360123; rs1421334; rs1424638; rs1479119; r…	Ripke S	Disease	9444231	82315	Males and females	Psychiatric / neurological	Schizophrenia	2014	0.8297	0.707657	0.972791
Weighted mode	Schizophrenia	IQ	150	0.160193	0.307085	0.602683	NA	NA	NA	PGC	35476	46839	25056061	Mixed	NA	NA	NA	NA	NA	22	1ljtIQ	rs10191758; rs10211032; rs10236197; rs1045902; rs10511071; rs10780928; rs10845988; rs10858096; rs10897167; rs10930185; rs10949662; rs11022505; rs11056455; rs11083241; rs11171739; rs11748023; rs11793831; rs11945232; rs12035012; rs12072199; rs12477602; rs12496579; rs12552; rs12645284; rs12707116; rs1297620; rs12985909; rs13010010; rs13053308; rs1346081; rs1360123; rs1421334; rs1424638; rs1479119; r…	Ripke S	Disease	9444231	82315	Males and females	Psychiatric / neurological	Schizophrenia	2014	1.17374	0.642947	2.14273
Wald ratio	Schizophrenia	IQ	1	0.885232	0.679268	0.192501	NA	NA	NA	PGC	35476	46839	25056061	Mixed	NA	NA	NA	NA	NA	22	1ljtIQ	rs10930185	Ripke S	Disease	9444231	82315	Males and females	Psychiatric / neurological	Schizophrenia	2014	2.42355	0.640099	9.17605
Wald ratio	Schizophrenia	IQ	1	-0.875826	0.490495	0.0741645	NA	NA	NA	PGC	35476	46839	25056061	Mixed	NA	NA	NA	NA	NA	22	1ljtIQ	rs10191758	Ripke S	Disease	9444231	82315	Males and females	Psychiatric / neurological	Schizophrenia	2014	0.416518	0.159263	1.08931
Wald ratio	Schizophrenia	IQ	1	-0.223916	0.625069	0.720174	NA	NA	NA	PGC	35476	46839	25056061	Mixed	NA	NA	NA	NA	NA	22	1ljtIQ	rs10211032	Ripke S	Disease	9444231	82315	Males and females	Psychiatric / neurological	Schizophrenia	2014	0.799382	0.234793	2.7216
Wald ratio	Schizophrenia	IQ	1	0.325583	0.591283	0.581882	NA	NA	NA	PGC	35476	46839	25056061	Mixed	NA	NA	NA	NA	NA	22	1ljtIQ	rs10236197	Ripke S	Disease	9444231	82315	Males and females	Psychiatric / neurological	Schizophrenia	2014	1.38484	0.434599	4.41275
Wald ratio	Schizophrenia	IQ	1	-0.798215	0.547456	0.144829	NA	NA	NA	PGC	35476	46839	25056061	Mixed	NA	NA	NA	NA	NA	22	1ljtIQ	rs1045902	Ripke S	Disease	9444231	82315	Males and females	Psychiatric / neurological	Schizophrenia	2014	0.450132	0.153934	1.31627
Wald ratio	Schizophrenia	IQ	1	-0.519038	0.642128	0.418913	NA	NA	NA	PGC	35476	46839	25056061	Mixed	NA	NA	NA	NA	NA	22	1ljtIQ	rs10511071	Ripke S	Disease	9444231	82315	Males and females	Psychiatric / neurological	Schizophrenia	2014	0.595093	0.169042	2.09496
Wald ratio	Schizophrenia	IQ	1	-0.218157	0.699784	0.755232	NA	NA	NA	PGC	35476	46839	25056061	Mixed	NA	NA	NA	NA	NA	22	1ljtIQ	rs10780928	Ripke S	Disease	9444231	82315	Males and females	Psychiatric / neurological	Schizophrenia	2014	0.803999	0.20398	3.16901
Wald ratio	Schizophrenia	IQ	1	0.37098	0.569599	0.514853	NA	NA	NA	PGC	35476	46839	25056061	Mixed	NA	NA	NA	NA	NA	22	1ljtIQ	rs10845988	Ripke S	Disease	9444231	82315	Males and females	Psychiatric / neurological	Schizophrenia	2014	1.44915	0.474528	4.42555
Wald ratio	Schizophrenia	IQ	1	-0.278371	0.495193	0.574016	NA	NA	NA	PGC	35476	46839	25056061	Mixed	NA	NA	NA	NA	NA	22	1ljtIQ	rs10858096	Ripke S	Disease	9444231	82315	Males and females	Psychiatric / neurological	Schizophrenia	2014	0.757016	0.286806	1.99812
Wald ratio	Schizophrenia	IQ	1	-0.694874	0.692335	0.315539	NA	NA	NA	PGC	35476	46839	25056061	Mixed	NA	NA	NA	NA	NA	22	1ljtIQ	rs10897167	Ripke S	Disease	9444231	82315	Males and females	Psychiatric / neurological	Schizophrenia	2014	0.499138	0.128497	1.93887
Wald ratio	Schizophrenia	IQ	1	-0.418029	0.651337	0.521003	NA	NA	NA	PGC	35476	46839	25056061	Mixed	NA	NA	NA	NA	NA	22	1ljtIQ	rs12552	Ripke S	Disease	9444231	82315	Males and females	Psychiatric / neurological	Schizophrenia	2014	0.658343	0.183664	2.35984
Wald ratio	Schizophrenia	IQ	1	-1.25559	0.664605	0.0588621	NA	NA	NA	PGC	35476	46839	25056061	Mixed	NA	NA	NA	NA	NA	22	1ljtIQ	rs10949662	Ripke S	Disease	9444231	82315	Males and females	Psychiatric / neurological	Schizophrenia	2014	0.284909	0.0774431	1.04816
Wald ratio	Schizophrenia	IQ	1	0.356326	0.586469	0.543467	NA	NA	NA	PGC	35476	46839	25056061	Mixed	NA	NA	NA	NA	NA	22	1ljtIQ	rs11022505	Ripke S	Disease	9444231	82315	Males and females	Psychiatric / neurological	Schizophrenia	2014	1.42807	0.452416	4.50778
Wald ratio	Schizophrenia	IQ	1	0.205843	0.642942	0.748848	NA	NA	NA	PGC	35476	46839	25056061	Mixed	NA	NA	NA	NA	NA	22	1ljtIQ	rs11056455	Ripke S	Disease	9444231	82315	Males and females	Psychiatric / neurological	Schizophrenia	2014	1.22856	0.348429	4.33191
Wald ratio	Schizophrenia	IQ	1	0.892479	0.633921	0.159169	NA	NA	NA	PGC	35476	46839	25056061	Mixed	NA	NA	NA	NA	NA	22	1ljtIQ	rs11083241	Ripke S	Disease	9444231	82315	Males and females	Psychiatric / neurological	Schizophrenia	2014	2.44117	0.704684	8.45674
Wald ratio	Schizophrenia	IQ	1	-0.310353	0.577587	0.591042	NA	NA	NA	PGC	35476	46839	25056061	Mixed	NA	NA	NA	NA	NA	22	1ljtIQ	rs11171739	Ripke S	Disease	9444231	82315	Males and females	Psychiatric / neurological	Schizophrenia	2014	0.733188	0.236354	2.2744
Wald ratio	Schizophrenia	IQ	1	0.733638	0.525446	0.162648	NA	NA	NA	PGC	35476	46839	25056061	Mixed	NA	NA	NA	NA	NA	22	1ljtIQ	rs11748023	Ripke S	Disease	9444231	82315	Males and females	Psychiatric / neurological	Schizophrenia	2014	2.08264	0.743612	5.83288
Wald ratio	Schizophrenia	IQ	1	-0.73501	0.352785	0.0372102	NA	NA	NA	PGC	35476	46839	25056061	Mixed	NA	NA	NA	NA	NA	22	1ljtIQ	rs11793831	Ripke S	Disease	9444231	82315	Males and females	Psychiatric / neurological	Schizophrenia	2014	0.479501	0.240156	0.957383
Wald ratio	Schizophrenia	IQ	1	-0.10025	0.649227	0.877283	NA	NA	NA	PGC	35476	46839	25056061	Mixed	NA	NA	NA	NA	NA	22	1ljtIQ	rs11945232	Ripke S	Disease	9444231	82315	Males and females	Psychiatric / neurological	Schizophrenia	2014	0.904611	0.253413	3.2292
Wald ratio	Schizophrenia	IQ	1	-0.348065	0.395165	0.378421	NA	NA	NA	PGC	35476	46839	25056061	Mixed	NA	NA	NA	NA	NA	22	1ljtIQ	rs12035012	Ripke S	Disease	9444231	82315	Males and females	Psychiatric / neurological	Schizophrenia	2014	0.706053	0.325436	1.53182
Wald ratio	Schizophrenia	IQ	1	-1.10098	0.576002	0.0559504	NA	NA	NA	PGC	35476	46839	25056061	Mixed	NA	NA	NA	NA	NA	22	1ljtIQ	rs12072199	Ripke S	Disease	9444231	82315	Males and females	Psychiatric / neurological	Schizophrenia	2014	0.332544	0.107534	1.02838
Wald ratio	Schizophrenia	IQ	1	-1.0243	0.647236	0.113517	NA	NA	NA	PGC	35476	46839	25056061	Mixed	NA	NA	NA	NA	NA	22	1ljtIQ	rs12477602	Ripke S	Disease	9444231	82315	Males and females	Psychiatric / neurological	Schizophrenia	2014	0.359047	0.100975	1.2767
Wald ratio	Schizophrenia	IQ	1	0.277694	0.670175	0.67861	NA	NA	NA	PGC	35476	46839	25056061	Mixed	NA	NA	NA	NA	NA	22	1ljtIQ	rs12496579	Ripke S	Disease	9444231	82315	Males and females	Psychiatric / neurological	Schizophrenia	2014	1.32008	0.354925	4.90982
Wald ratio	Schizophrenia	IQ	1	1.22197	0.769965	0.112503	NA	NA	NA	PGC	35476	46839	25056061	Mixed	NA	NA	NA	NA	NA	22	1ljtIQ	rs1528204	Ripke S	Disease	9444231	82315	Males and females	Psychiatric / neurological	Schizophrenia	2014	3.39386	0.750388	15.3498
Wald ratio	Schizophrenia	IQ	1	0.54568	0.829081	0.510426	NA	NA	NA	PGC	35476	46839	25056061	Mixed	NA	NA	NA	NA	NA	22	1ljtIQ	rs12645284	Ripke S	Disease	9444231	82315	Males and females	Psychiatric / neurological	Schizophrenia	2014	1.72578	0.339827	8.76424
Wald ratio	Schizophrenia	IQ	1	-0.564474	0.435899	0.195332	NA	NA	NA	PGC	35476	46839	25056061	Mixed	NA	NA	NA	NA	NA	22	1ljtIQ	rs12707116	Ripke S	Disease	9444231	82315	Males and females	Psychiatric / neurological	Schizophrenia	2014	0.568659	0.241996	1.33628
Wald ratio	Schizophrenia	IQ	1	0.56432	0.605534	0.351369	NA	NA	NA	PGC	35476	46839	25056061	Mixed	NA	NA	NA	NA	NA	22	1ljtIQ	rs1297620	Ripke S	Disease	9444231	82315	Males and females	Psychiatric / neurological	Schizophrenia	2014	1.75825	0.536587	5.76133
Wald ratio	Schizophrenia	IQ	1	-0.964519	0.638983	0.131181	NA	NA	NA	PGC	35476	46839	25056061	Mixed	NA	NA	NA	NA	NA	22	1ljtIQ	rs12985909	Ripke S	Disease	9444231	82315	Males and females	Psychiatric / neurological	Schizophrenia	2014	0.381167	0.108944	1.33361
Wald ratio	Schizophrenia	IQ	1	-0.463263	0.394448	0.240212	NA	NA	NA	PGC	35476	46839	25056061	Mixed	NA	NA	NA	NA	NA	22	1ljtIQ	rs13010010	Ripke S	Disease	9444231	82315	Males and females	Psychiatric / neurological	Schizophrenia	2014	0.629227	0.290433	1.36323
Wald ratio	Schizophrenia	IQ	1	-0.273649	0.590788	0.643226	NA	NA	NA	PGC	35476	46839	25056061	Mixed	NA	NA	NA	NA	NA	22	1ljtIQ	rs13053308	Ripke S	Disease	9444231	82315	Males and females	Psychiatric / neurological	Schizophrenia	2014	0.760599	0.238928	2.42128
Wald ratio	Schizophrenia	IQ	1	-0.975768	0.507138	0.0543461	NA	NA	NA	PGC	35476	46839	25056061	Mixed	NA	NA	NA	NA	NA	22	1ljtIQ	rs1346081	Ripke S	Disease	9444231	82315	Males and females	Psychiatric / neurological	Schizophrenia	2014	0.376903	0.139491	1.01839
Wald ratio	Schizophrenia	IQ	1	-1.22467	0.601131	0.0416223	NA	NA	NA	PGC	35476	46839	25056061	Mixed	NA	NA	NA	NA	NA	22	1ljtIQ	rs1360123	Ripke S	Disease	9444231	82315	Males and females	Psychiatric / neurological	Schizophrenia	2014	0.293854	0.0904564	0.954609
Wald ratio	Schizophrenia	IQ	1	-0.9295	0.599626	0.12111	NA	NA	NA	PGC	35476	46839	25056061	Mixed	NA	NA	NA	NA	NA	22	1ljtIQ	rs1421334	Ripke S	Disease	9444231	82315	Males and females	Psychiatric / neurological	Schizophrenia	2014	0.394751	0.121874	1.2786
Wald ratio	Schizophrenia	IQ	1	-0.330931	0.544672	0.543467	NA	NA	NA	PGC	35476	46839	25056061	Mixed	NA	NA	NA	NA	NA	22	1ljtIQ	rs1424638	Ripke S	Disease	9444231	82315	Males and females	Psychiatric / neurological	Schizophrenia	2014	0.718255	0.24697	2.08888
Wald ratio	Schizophrenia	IQ	1	-0.982344	0.60266	0.103099	NA	NA	NA	PGC	35476	46839	25056061	Mixed	NA	NA	NA	NA	NA	22	1ljtIQ	rs1479119	Ripke S	Disease	9444231	82315	Males and females	Psychiatric / neurological	Schizophrenia	2014	0.374433	0.114916	1.22002
Wald ratio	Schizophrenia	IQ	1	-0.0336746	0.581119	0.95379	NA	NA	NA	PGC	35476	46839	25056061	Mixed	NA	NA	NA	NA	NA	22	1ljtIQ	rs1481045	Ripke S	Disease	9444231	82315	Males and females	Psychiatric / neurological	Schizophrenia	2014	0.966886	0.30954	3.02019
Wald ratio	Schizophrenia	IQ	1	-0.0593745	0.57184	0.917304	NA	NA	NA	PGC	35476	46839	25056061	Mixed	NA	NA	NA	NA	NA	22	1ljtIQ	rs2591576	Ripke S	Disease	9444231	82315	Males and females	Psychiatric / neurological	Schizophrenia	2014	0.942354	0.307223	2.89051
Wald ratio	Schizophrenia	IQ	1	-0.734245	0.628467	0.242681	NA	NA	NA	PGC	35476	46839	25056061	Mixed	NA	NA	NA	NA	NA	22	1ljtIQ	rs1710990	Ripke S	Disease	9444231	82315	Males and females	Psychiatric / neurological	Schizophrenia	2014	0.479868	0.14001	1.64469
Wald ratio	Schizophrenia	IQ	1	-0.201582	0.638165	0.752096	NA	NA	NA	PGC	35476	46839	25056061	Mixed	NA	NA	NA	NA	NA	22	1ljtIQ	rs17118671	Ripke S	Disease	9444231	82315	Males and females	Psychiatric / neurological	Schizophrenia	2014	0.817437	0.234012	2.85543
Wald ratio	Schizophrenia	IQ	1	0.317689	0.649833	0.624928	NA	NA	NA	PGC	35476	46839	25056061	Mixed	NA	NA	NA	NA	NA	22	1ljtIQ	rs17641673	Ripke S	Disease	9444231	82315	Males and females	Psychiatric / neurological	Schizophrenia	2014	1.37395	0.384434	4.91044
Wald ratio	Schizophrenia	IQ	1	0.675842	0.599147	0.259317	NA	NA	NA	PGC	35476	46839	25056061	Mixed	NA	NA	NA	NA	NA	22	1ljtIQ	rs1891275	Ripke S	Disease	9444231	82315	Males and females	Psychiatric / neurological	Schizophrenia	2014	1.96569	0.60745	6.3609
Wald ratio	Schizophrenia	IQ	1	0.117118	0.607258	0.847066	NA	NA	NA	PGC	35476	46839	25056061	Mixed	NA	NA	NA	NA	NA	22	1ljtIQ	rs1962047	Ripke S	Disease	9444231	82315	Males and females	Psychiatric / neurological	Schizophrenia	2014	1.12425	0.341944	3.69634
Wald ratio	Schizophrenia	IQ	1	-0.833157	0.557973	0.135389	NA	NA	NA	PGC	35476	46839	25056061	Mixed	NA	NA	NA	NA	NA	22	1ljtIQ	rs2145265	Ripke S	Disease	9444231	82315	Males and females	Psychiatric / neurological	Schizophrenia	2014	0.434675	0.145616	1.29754
Wald ratio	Schizophrenia	IQ	1	-0.357322	0.579243	0.537315	NA	NA	NA	PGC	35476	46839	25056061	Mixed	NA	NA	NA	NA	NA	22	1ljtIQ	rs2155076	Ripke S	Disease	9444231	82315	Males and females	Psychiatric / neurological	Schizophrenia	2014	0.699547	0.224779	2.1771
Wald ratio	Schizophrenia	IQ	1	0.30392	0.521884	0.560329	NA	NA	NA	PGC	35476	46839	25056061	Mixed	NA	NA	NA	NA	NA	22	1ljtIQ	rs2265097	Ripke S	Disease	9444231	82315	Males and females	Psychiatric / neurological	Schizophrenia	2014	1.35516	0.487253	3.76901
Wald ratio	Schizophrenia	IQ	1	-0.535238	0.520774	0.304056	NA	NA	NA	PGC	35476	46839	25056061	Mixed	NA	NA	NA	NA	NA	22	1ljtIQ	rs2289328	Ripke S	Disease	9444231	82315	Males and females	Psychiatric / neurological	Schizophrenia	2014	0.58553	0.210988	1.62495
Wald ratio	Schizophrenia	IQ	1	0.0165788	0.585698	0.977418	NA	NA	NA	PGC	35476	46839	25056061	Mixed	NA	NA	NA	NA	NA	22	1ljtIQ	rs2295499	Ripke S	Disease	9444231	82315	Males and females	Psychiatric / neurological	Schizophrenia	2014	1.01672	0.322585	3.20447
Wald ratio	Schizophrenia	IQ	1	-0.842143	0.605758	0.164459	NA	NA	NA	PGC	35476	46839	25056061	Mixed	NA	NA	NA	NA	NA	22	1ljtIQ	rs238449	Ripke S	Disease	9444231	82315	Males and females	Psychiatric / neurological	Schizophrenia	2014	0.430786	0.13141	1.41219
Wald ratio	Schizophrenia	IQ	1	-0.954273	0.364614	0.00886506	NA	NA	NA	PGC	35476	46839	25056061	Mixed	NA	NA	NA	NA	NA	22	1ljtIQ	rs254781	Ripke S	Disease	9444231	82315	Males and females	Psychiatric / neurological	Schizophrenia	2014	0.385092	0.188451	0.786919
Wald ratio	Schizophrenia	IQ	1	0.191781	0.639899	0.764402	NA	NA	NA	PGC	35476	46839	25056061	Mixed	NA	NA	NA	NA	NA	22	1ljtIQ	rs4132462	Ripke S	Disease	9444231	82315	Males and females	Psychiatric / neurological	Schizophrenia	2014	1.21141	0.345618	4.24603
Wald ratio	Schizophrenia	IQ	1	-0.619433	0.468948	0.186535	NA	NA	NA	PGC	35476	46839	25056061	Mixed	NA	NA	NA	NA	NA	22	1ljtIQ	rs2721173	Ripke S	Disease	9444231	82315	Males and females	Psychiatric / neurological	Schizophrenia	2014	0.53825	0.214688	1.34946
Wald ratio	Schizophrenia	IQ	1	0.275886	0.547246	0.614167	NA	NA	NA	PGC	35476	46839	25056061	Mixed	NA	NA	NA	NA	NA	22	1ljtIQ	rs2731664	Ripke S	Disease	9444231	82315	Males and females	Psychiatric / neurological	Schizophrenia	2014	1.3177	0.450807	3.8516
Wald ratio	Schizophrenia	IQ	1	0.242255	0.387361	0.531709	NA	NA	NA	PGC	35476	46839	25056061	Mixed	NA	NA	NA	NA	NA	22	1ljtIQ	rs28420834	Ripke S	Disease	9444231	82315	Males and females	Psychiatric / neurological	Schizophrenia	2014	1.27412	0.596324	2.72231
Wald ratio	Schizophrenia	IQ	1	-0.963311	0.684889	0.159569	NA	NA	NA	PGC	35476	46839	25056061	Mixed	NA	NA	NA	NA	NA	22	1ljtIQ	rs2920939	Ripke S	Disease	9444231	82315	Males and females	Psychiatric / neurological	Schizophrenia	2014	0.381627	0.0996897	1.46093
Wald ratio	Schizophrenia	IQ	1	-1.05386	0.624114	0.0913016	NA	NA	NA	PGC	35476	46839	25056061	Mixed	NA	NA	NA	NA	NA	22	1ljtIQ	rs3092073	Ripke S	Disease	9444231	82315	Males and females	Psychiatric / neurological	Schizophrenia	2014	0.348589	0.102579	1.1846
Wald ratio	Schizophrenia	IQ	1	0.0306402	0.668124	0.963422	NA	NA	NA	PGC	35476	46839	25056061	Mixed	NA	NA	NA	NA	NA	22	1ljtIQ	rs337939	Ripke S	Disease	9444231	82315	Males and females	Psychiatric / neurological	Schizophrenia	2014	1.03111	0.278348	3.81966
Wald ratio	Schizophrenia	IQ	1	0.111711	0.40289	0.781569	NA	NA	NA	PGC	35476	46839	25056061	Mixed	NA	NA	NA	NA	NA	22	1ljtIQ	rs34305371	Ripke S	Disease	9444231	82315	Males and females	Psychiatric / neurological	Schizophrenia	2014	1.11819	0.507655	2.46299
Wald ratio	Schizophrenia	IQ	1	0.383953	0.644231	0.551185	NA	NA	NA	PGC	35476	46839	25056061	Mixed	NA	NA	NA	NA	NA	22	1ljtIQ	rs34811474	Ripke S	Disease	9444231	82315	Males and females	Psychiatric / neurological	Schizophrenia	2014	1.46808	0.415306	5.18955
Wald ratio	Schizophrenia	IQ	1	-0.763639	0.693769	0.271023	NA	NA	NA	PGC	35476	46839	25056061	Mixed	NA	NA	NA	NA	NA	22	1ljtIQ	rs350279	Ripke S	Disease	9444231	82315	Males and females	Psychiatric / neurological	Schizophrenia	2014	0.465968	0.119621	1.81512
Wald ratio	Schizophrenia	IQ	1	-0.610986	0.567674	0.281794	NA	NA	NA	PGC	35476	46839	25056061	Mixed	NA	NA	NA	NA	NA	22	1ljtIQ	rs3735478	Ripke S	Disease	9444231	82315	Males and females	Psychiatric / neurological	Schizophrenia	2014	0.542815	0.178418	1.65145
Wald ratio	Schizophrenia	IQ	1	-0.4542	0.671666	0.498896	NA	NA	NA	PGC	35476	46839	25056061	Mixed	NA	NA	NA	NA	NA	22	1ljtIQ	rs3935685	Ripke S	Disease	9444231	82315	Males and females	Psychiatric / neurological	Schizophrenia	2014	0.634956	0.17022	2.36852
Wald ratio	Schizophrenia	IQ	1	-0.14438	0.647701	0.823604	NA	NA	NA	PGC	35476	46839	25056061	Mixed	NA	NA	NA	NA	NA	22	1ljtIQ	rs41263967	Ripke S	Disease	9444231	82315	Males and females	Psychiatric / neurological	Schizophrenia	2014	0.865559	0.243199	3.08057
Wald ratio	Schizophrenia	IQ	1	0.501744	0.653214	0.442419	NA	NA	NA	PGC	35476	46839	25056061	Mixed	NA	NA	NA	NA	NA	22	1ljtIQ	rs6723226	Ripke S	Disease	9444231	82315	Males and females	Psychiatric / neurological	Schizophrenia	2014	1.6516	0.459068	5.94199
Wald ratio	Schizophrenia	IQ	1	0.369166	0.658937	0.575313	NA	NA	NA	PGC	35476	46839	25056061	Mixed	NA	NA	NA	NA	NA	22	1ljtIQ	rs418939	Ripke S	Disease	9444231	82315	Males and females	Psychiatric / neurological	Schizophrenia	2014	1.44653	0.397583	5.2629
Wald ratio	Schizophrenia	IQ	1	0.367362	0.408521	0.36852	NA	NA	NA	PGC	35476	46839	25056061	Mixed	NA	NA	NA	NA	NA	22	1ljtIQ	rs4446794	Ripke S	Disease	9444231	82315	Males and females	Psychiatric / neurological	Schizophrenia	2014	1.44392	0.64834	3.21576
Wald ratio	Schizophrenia	IQ	1	0.682287	0.574032	0.234602	NA	NA	NA	PGC	35476	46839	25056061	Mixed	NA	NA	NA	NA	NA	22	1ljtIQ	rs4725065	Ripke S	Disease	9444231	82315	Males and females	Psychiatric / neurological	Schizophrenia	2014	1.9784	0.642226	6.09452
Wald ratio	Schizophrenia	IQ	1	0.0427532	0.542694	0.937208	NA	NA	NA	PGC	35476	46839	25056061	Mixed	NA	NA	NA	NA	NA	22	1ljtIQ	rs4731366	Ripke S	Disease	9444231	82315	Males and females	Psychiatric / neurological	Schizophrenia	2014	1.04368	0.360261	3.02356
Wald ratio	Schizophrenia	IQ	1	0.461549	0.532481	0.386057	NA	NA	NA	PGC	35476	46839	25056061	Mixed	NA	NA	NA	NA	NA	22	1ljtIQ	rs4904523	Ripke S	Disease	9444231	82315	Males and females	Psychiatric / neurological	Schizophrenia	2014	1.58653	0.558716	4.5051
Wald ratio	Schizophrenia	IQ	1	0.333934	0.614999	0.587142	NA	NA	NA	PGC	35476	46839	25056061	Mixed	NA	NA	NA	NA	NA	22	1ljtIQ	rs4984541	Ripke S	Disease	9444231	82315	Males and females	Psychiatric / neurological	Schizophrenia	2014	1.39645	0.418338	4.66148
Wald ratio	Schizophrenia	IQ	1	-0.444577	0.615671	0.470232	NA	NA	NA	PGC	35476	46839	25056061	Mixed	NA	NA	NA	NA	NA	22	1ljtIQ	rs5770820	Ripke S	Disease	9444231	82315	Males and females	Psychiatric / neurological	Schizophrenia	2014	0.641096	0.191802	2.14285
Wald ratio	Schizophrenia	IQ	1	0.36376	0.642219	0.571115	NA	NA	NA	PGC	35476	46839	25056061	Mixed	NA	NA	NA	NA	NA	22	1ljtIQ	rs6034019	Ripke S	Disease	9444231	82315	Males and females	Psychiatric / neurological	Schizophrenia	2014	1.43873	0.408612	5.06579
Wald ratio	Schizophrenia	IQ	1	-1.03013	0.609206	0.0908482	NA	NA	NA	PGC	35476	46839	25056061	Mixed	NA	NA	NA	NA	NA	22	1ljtIQ	rs6477493	Ripke S	Disease	9444231	82315	Males and females	Psychiatric / neurological	Schizophrenia	2014	0.35696	0.108157	1.17811
Wald ratio	Schizophrenia	IQ	1	0.016522	0.600388	0.978046	NA	NA	NA	PGC	35476	46839	25056061	Mixed	NA	NA	NA	NA	NA	22	1ljtIQ	rs6559863	Ripke S	Disease	9444231	82315	Males and females	Psychiatric / neurological	Schizophrenia	2014	1.01666	0.313411	3.29789
Wald ratio	Schizophrenia	IQ	1	0.76771	0.595069	0.197009	NA	NA	NA	PGC	35476	46839	25056061	Mixed	NA	NA	NA	NA	NA	22	1ljtIQ	rs6668586	Ripke S	Disease	9444231	82315	Males and females	Psychiatric / neurological	Schizophrenia	2014	2.15483	0.671242	6.91744
Wald ratio	Schizophrenia	IQ	1	-0.713906	0.590283	0.226497	NA	NA	NA	PGC	35476	46839	25056061	Mixed	NA	NA	NA	NA	NA	22	1ljtIQ	rs6706271	Ripke S	Disease	9444231	82315	Males and females	Psychiatric / neurological	Schizophrenia	2014	0.489727	0.153991	1.55745
Wald ratio	Schizophrenia	IQ	1	0.0562611	0.589556	0.923974	NA	NA	NA	PGC	35476	46839	25056061	Mixed	NA	NA	NA	NA	NA	22	1ljtIQ	rs74944275	Ripke S	Disease	9444231	82315	Males and females	Psychiatric / neurological	Schizophrenia	2014	1.05787	0.333115	3.35949
Wald ratio	Schizophrenia	IQ	1	0.470185	0.68784	0.494249	NA	NA	NA	PGC	35476	46839	25056061	Mixed	NA	NA	NA	NA	NA	22	1ljtIQ	rs67258057	Ripke S	Disease	9444231	82315	Males and females	Psychiatric / neurological	Schizophrenia	2014	1.60029	0.41562	6.1617
Wald ratio	Schizophrenia	IQ	1	-0.653626	0.512177	0.201894	NA	NA	NA	PGC	35476	46839	25056061	Mixed	NA	NA	NA	NA	NA	22	1ljtIQ	rs6840360	Ripke S	Disease	9444231	82315	Males and females	Psychiatric / neurological	Schizophrenia	2014	0.520156	0.190616	1.41941
Wald ratio	Schizophrenia	IQ	1	-0.0870499	0.552552	0.874818	NA	NA	NA	PGC	35476	46839	25056061	Mixed	NA	NA	NA	NA	NA	22	1ljtIQ	rs6979354	Ripke S	Disease	9444231	82315	Males and females	Psychiatric / neurological	Schizophrenia	2014	0.916631	0.310351	2.7073
Wald ratio	Schizophrenia	IQ	1	0.450829	0.624265	0.470186	NA	NA	NA	PGC	35476	46839	25056061	Mixed	NA	NA	NA	NA	NA	22	1ljtIQ	rs6991838	Ripke S	Disease	9444231	82315	Males and females	Psychiatric / neurological	Schizophrenia	2014	1.56961	0.461751	5.33553
Wald ratio	Schizophrenia	IQ	1	0.977333	0.647836	0.131398	NA	NA	NA	PGC	35476	46839	25056061	Mixed	NA	NA	NA	NA	NA	22	1ljtIQ	rs7157510	Ripke S	Disease	9444231	82315	Males and females	Psychiatric / neurological	Schizophrenia	2014	2.65736	0.746451	9.46018
Wald ratio	Schizophrenia	IQ	1	-0.859643	0.632974	0.174431	NA	NA	NA	PGC	35476	46839	25056061	Mixed	NA	NA	NA	NA	NA	22	1ljtIQ	rs7160368	Ripke S	Disease	9444231	82315	Males and females	Psychiatric / neurological	Schizophrenia	2014	0.423313	0.122423	1.46373
Wald ratio	Schizophrenia	IQ	1	-0.212018	0.463686	0.647495	NA	NA	NA	PGC	35476	46839	25056061	Mixed	NA	NA	NA	NA	NA	22	1ljtIQ	rs7189233	Ripke S	Disease	9444231	82315	Males and females	Psychiatric / neurological	Schizophrenia	2014	0.80895	0.326005	2.00733
Wald ratio	Schizophrenia	IQ	1	-1.42484	0.664402	0.0319895	NA	NA	NA	PGC	35476	46839	25056061	Mixed	NA	NA	NA	NA	NA	22	1ljtIQ	rs7260359	Ripke S	Disease	9444231	82315	Males and females	Psychiatric / neurological	Schizophrenia	2014	0.240548	0.065411	0.884609
Wald ratio	Schizophrenia	IQ	1	0.497095	0.577501	0.389366	NA	NA	NA	PGC	35476	46839	25056061	Mixed	NA	NA	NA	NA	NA	22	1ljtIQ	rs72712511	Ripke S	Disease	9444231	82315	Males and females	Psychiatric / neurological	Schizophrenia	2014	1.64394	0.530037	5.09876
Wald ratio	Schizophrenia	IQ	1	1.93906	1.20204	0.106715	NA	NA	NA	PGC	35476	46839	25056061	Mixed	NA	NA	NA	NA	NA	22	1ljtIQ	rs72730950	Ripke S	Disease	9444231	82315	Males and females	Psychiatric / neurological	Schizophrenia	2014	6.9522	0.659058	73.3365
Wald ratio	Schizophrenia	IQ	1	0.235913	0.573256	0.680682	NA	NA	NA	PGC	35476	46839	25056061	Mixed	NA	NA	NA	NA	NA	22	1ljtIQ	rs72829841	Ripke S	Disease	9444231	82315	Males and females	Psychiatric / neurological	Schizophrenia	2014	1.26606	0.411614	3.89423
Wald ratio	Schizophrenia	IQ	1	-1.05075	0.434067	0.0154901	NA	NA	NA	PGC	35476	46839	25056061	Mixed	NA	NA	NA	NA	NA	22	1ljtIQ	rs7309	Ripke S	Disease	9444231	82315	Males and females	Psychiatric / neurological	Schizophrenia	2014	0.349674	0.149341	0.818746
Wald ratio	Schizophrenia	IQ	1	0.188425	0.555354	0.734392	NA	NA	NA	PGC	35476	46839	25056061	Mixed	NA	NA	NA	NA	NA	22	1ljtIQ	rs9862291	Ripke S	Disease	9444231	82315	Males and females	Psychiatric / neurological	Schizophrenia	2014	1.20735	0.406542	3.58558
Wald ratio	Schizophrenia	IQ	1	-0.938731	0.635833	0.139842	NA	NA	NA	PGC	35476	46839	25056061	Mixed	NA	NA	NA	NA	NA	22	1ljtIQ	rs7621362	Ripke S	Disease	9444231	82315	Males and females	Psychiatric / neurological	Schizophrenia	2014	0.391124	0.112482	1.36002
Wald ratio	Schizophrenia	IQ	1	-0.449268	0.560398	0.42273	NA	NA	NA	PGC	35476	46839	25056061	Mixed	NA	NA	NA	NA	NA	22	1ljtIQ	rs78382112	Ripke S	Disease	9444231	82315	Males and females	Psychiatric / neurological	Schizophrenia	2014	0.638095	0.212748	1.91384
Wald ratio	Schizophrenia	IQ	1	0.123847	0.698697	0.859309	NA	NA	NA	PGC	35476	46839	25056061	Mixed	NA	NA	NA	NA	NA	22	1ljtIQ	rs8025619	Ripke S	Disease	9444231	82315	Males and females	Psychiatric / neurological	Schizophrenia	2014	1.13184	0.287768	4.45173
Wald ratio	Schizophrenia	IQ	1	-0.66368	0.40045	0.0974514	NA	NA	NA	PGC	35476	46839	25056061	Mixed	NA	NA	NA	NA	NA	22	1ljtIQ	rs8049439	Ripke S	Disease	9444231	82315	Males and females	Psychiatric / neurological	Schizophrenia	2014	0.514953	0.234908	1.12885
Wald ratio	Schizophrenia	IQ	1	-0.691118	0.841856	0.411677	NA	NA	NA	PGC	35476	46839	25056061	Mixed	NA	NA	NA	NA	NA	22	1ljtIQ	rs891386	Ripke S	Disease	9444231	82315	Males and females	Psychiatric / neurological	Schizophrenia	2014	0.501016	0.0962165	2.60887
Wald ratio	Schizophrenia	IQ	1	-0.598572	0.548248	0.274925	NA	NA	NA	PGC	35476	46839	25056061	Mixed	NA	NA	NA	NA	NA	22	1ljtIQ	rs9388490	Ripke S	Disease	9444231	82315	Males and females	Psychiatric / neurological	Schizophrenia	2014	0.549596	0.187657	1.60961
Wald ratio	Schizophrenia	IQ	1	-0.110647	0.581477	0.849085	NA	NA	NA	PGC	35476	46839	25056061	Mixed	NA	NA	NA	NA	NA	22	1ljtIQ	rs9443645	Ripke S	Disease	9444231	82315	Males and females	Psychiatric / neurological	Schizophrenia	2014	0.895255	0.286407	2.7984
Wald ratio	Schizophrenia	IQ	1	-0.351442	0.515371	0.495289	NA	NA	NA	PGC	35476	46839	25056061	Mixed	NA	NA	NA	NA	NA	22	1ljtIQ	rs9503598	Ripke S	Disease	9444231	82315	Males and females	Psychiatric / neurological	Schizophrenia	2014	0.703672	0.256258	1.93225
Wald ratio	Schizophrenia	IQ	1	0.351493	0.492733	0.475627	NA	NA	NA	PGC	35476	46839	25056061	Mixed	NA	NA	NA	NA	NA	22	1ljtIQ	rs9527727	Ripke S	Disease	9444231	82315	Males and females	Psychiatric / neurological	Schizophrenia	2014	1.42119	0.541039	3.73314
Wald ratio	Schizophrenia	IQ	1	-0.152753	0.859225	0.858896	NA	NA	NA	PGC	35476	46839	25056061	Mixed	NA	NA	NA	NA	NA	22	1ljtIQ	rs9569495	Ripke S	Disease	9444231	82315	Males and females	Psychiatric / neurological	Schizophrenia	2014	0.858342	0.159321	4.62431
Wald ratio	Schizophrenia	IQ	1	-0.97967	0.624705	0.116832	NA	NA	NA	PGC	35476	46839	25056061	Mixed	NA	NA	NA	NA	NA	22	1ljtIQ	rs9655780	Ripke S	Disease	9444231	82315	Males and females	Psychiatric / neurological	Schizophrenia	2014	0.375435	0.110351	1.27731
Wald ratio	Schizophrenia	IQ	1	0.148538	0.62308	0.811576	NA	NA	NA	PGC	35476	46839	25056061	Mixed	NA	NA	NA	NA	NA	22	1ljtIQ	rs9773093	Ripke S	Disease	9444231	82315	Males and females	Psychiatric / neurological	Schizophrenia	2014	1.16014	0.342084	3.93447
Wald ratio	Schizophrenia	IQ	1	-0.628694	0.63986	0.325829	NA	NA	NA	PGC	35476	46839	25056061	Mixed	NA	NA	NA	NA	NA	22	1ljtIQ	rs9906944	Ripke S	Disease	9444231	82315	Males and females	Psychiatric / neurological	Schizophrenia	2014	0.533288	0.152161	1.86905
Wald ratio	Schizophrenia	IQ	1	-0.0105901	0.571806	0.985224	NA	NA	NA	PGC	35476	46839	25056061	Mixed	NA	NA	NA	NA	NA	22	1ljtIQ	rs9911578	Ripke S	Disease	9444231	82315	Males and females	Psychiatric / neurological	Schizophrenia	2014	0.989466	0.322604	3.03481

[truncated: 22 more sheets: S11.SIMEX_Hill_IQ_SZ, S12.IQ_SZ_proxies, S13.IQ_SZ, S14.SIMEX_IQ_SZ, S15.Edu_Age proxies_SZ, S16.Edu_Age_SZ, S17.SIMEX_Edu_Age_SZ, S18. MVMR_IQ_EDU_YEARS_SZ, S19.MVMR_IQ_EduAge_SZ, 20.Hill_IQ_proxies_Lee_EduYears, 21.Hill_IQ_Lee_EduYears, 22.SIMEX_Hill_IQ_Lee_EduYears, 23.Lee_EduYears_proxies_IQ, 24.Lee_EduYears_IQ, 25.SIMEX_Lee_EduYears_IQ, 26.Okbay_EduYears_proxies_IQ, 27.Okbay_EduYears_IQ, 28.SIMEX_Okbay_EduYears_IQ, 29.BIP_proxies_SZ, 30.BIP_SZ …]
